# Supplementary material for: Opportunistic screening with multiphase contrast-enhanced dual-layer spectral CT for osteoblastic lesions in prostate cancer compared with bone scintigraphy
Source: Sci Rep. 2024 Mar 4;14:5310. doi: 10.1038/s41598-024-55427-5 (PMC10912417; doi:10.1038/s41598-024-55427-5)
Supplement: Supplementary file 1 — Supplementary Information. [file 41598_2024_55427_MOESM1_ESM.xlsx]

## Sheet: data
159	159	159	159	159	159	159	159	159	159	159	159	159	159	159	159	159	159	159	159	159	159	159	159	159	159	159	159	159	159	159	159	159	159	159	159	159	159	159	159	159	159	159	159	159	159	159	159	159	159
No	GP	gp2	case number	A01	A02	A03	A04	A05	A06	A07	A08	A09	A10	A11	A12	A13	A14	A15	A16	A17	A18	A19	A20	A21	A22	A23	A24	A25	B01	B02	B03	B04	B05	B06	B07	B08	B09	B10	B11	B12	B13	B14	B15	B16	B17	B18	B19	B20	B21
BD1	0	4	1	945.9	936	936.8	-9.9	0.8	-9.1	11.93	12.1	12.16	19.25	20.44	1.75904	20.87	6.13824	1.19	10.241	0.43	1.62	47.6471	23.7929	25.2492	25.6271	1.45628	0.377871	1.83415	2102	1508.26	1159.28	949.738	818.459	732.803	674.426	633.459	603.771	581.574	564.656	2216	1585.9	1215.49	993.082	853.836	762.902	701.049	657.459	626.033	602.41
BD11	0	4	2	434.6	445.1	457.5	10.5	12.4	22.9	10.33	10.54	10.55	8.78	9.42	0.737666	9.51	2.49606	0.64	5.01175	0.09	0.73	19.1601	10.6894	11.6159	11.7924	0.926515	0.176515	1.10303	940.909	674.136	517.318	423.182	364.273	325.773	299.545	281.091	267.818	257.909	250.182	1001.68	711.773	541.409	439.091	375	333.136	304.727	284.545	270.091	259.273
BD12	0	4	2	969.9	969.1	953.7	-0.8	-15.4	-16.2	12.19	12.23	12.05	20.62	20.98	1.60031	19.85	4.71496	0.36	2.746	-1.13	-0.77	-18.2898	25.262	26.1131	24.7821	0.851059	-1.33095	-0.479895	2196	1565.6	1195.05	972.676	833.232	742.194	680.278	636.824	605.194	581.676	563.694	2269.73	1618.01	1234.98	1005.04	860.964	766.857	702.946	657.955	625.321	600.982
BD14	0	4	3	450.1	452.6	460.9	2.5	8.3	10.8	10.63	10.74	10.79	9.92	10.22	0.753687	10.53	2.3557	0.3	2.21239	0.31	0.61	13.6465	12.3764	12.8639	13.2525	0.487502	0.38866	0.876162	1067.24	758.393	576.857	467.786	399.607	354.952	324.655	303.405	287.94	276.369	267.524	1101.79	780.774	591.988	478.762	407.774	361.417	329.952	307.679	291.619	279.631
BD15	0	4	4	312.9	311.4	305.8	-1.5	-5.6	-7.1	9.73	10.02	10.02	6.28	7.05	0.743671	6.94	2.09036	0.77	8.12236	-0.11	0.66	19.8795	7.54886	8.61393	8.63653	1.06507	0.0226034	1.08767	676.425	487.945	377.288	310.466	269.164	241.986	223.493	210.466	201	194.027	188.658	733.041	518.082	391.699	315.63	268.315	237.315	216.205	201.342	190.616	182.603
BD16	0	4	5	579.9	576.5	580.9	-3.4	4.4	1	11.21	11.22	11.41	12.68	12.88	1.17411	13.66	4.28213	0.2	1.82315	0.78	0.98	30.721	16.1226	16.154	17.0918	0.0313426	0.937813	0.969155	1380.51	978.134	741.657	599.507	510.776	452.702	413.149	385.418	365.254	350.239	338.776	1386.58	983.433	746.493	604.209	515.149	456.925	417.343	389.567	369.373	354.328
BD17	0	4	6	301.3	297.6	304.3	-3.7	6.7	3	9.98	10.12	10.06	7.03	7.33	0.805495	7.16	1.85974	0.3	3.2967	-0.17	0.13	3.37662	8.57875	9.08933	8.85318	0.510572	-0.236142	0.274429	738.813	524.747	398.879	323.099	276.033	245.121	224.088	209.341	198.593	190.648	184.516	761.483	534.685	401.27	321.101	271.213	238.404	216.124	200.528	189.202	180.708
BD18	0	4	7	255.1	255.5	257.5	0.4	2	2.4	9.4	9.56	9.69	4.93	5.4	0.494959	5.75	1.38221	0.47	4.30797	0.35	0.82	19.7115	6.15636	6.72852	7.2055	0.572165	0.476975	1.04914	561.134	407.567	317.206	262.804	229.021	206.845	191.753	181.124	173.443	167.711	163.361	593.485	425.536	326.866	267.206	230.536	206.237	189.773	178.186	169.845	163.557
BD19	0	4	8	712.2	734.5	726.8	22.3	-7.7	14.6	11.5	11.63	11.65	15.87	16.3	1.34046	16.24	4.17481	0.43	3.53618	-0.06	0.37	9.51157	17.4596	20.2158	20.4813	2.75624	0.265516	3.02176	1556.25	1120.52	864.426	710.656	614.328	551.492	508.672	478.525	456.754	440.508	428.033	1744.84	1240.4	943.759	765.81	654.241	581.448	531.897	497.086	471.793	453.069
BD2	0	4	9	353.1	365.6	350.3	12.5	-15.3	-2.8	9.98	10.3	10.12	7.14	7.68	0.769539	7.5	1.98939	0.54	5.41082	-0.18	0.36	9.54907	8.85896	10.1992	9.37833	1.34021	-0.820833	0.519376	786.85	565.775	435.825	357.587	308.925	277.075	255.312	240.113	229.05	220.75	214.512	872.425	617.875	468.275	378.337	322.138	285.425	260.475	242.887	230.163	220.65
BD20	0	4	10	495.2	507.7	503.3	12.5	-4.4	8.1	10.57	10.71	10.66	9.92	10.38	0.820553	10.29	2.69372	0.46	3.63636	-0.09	0.37	9.68586	12.1928	14.2654	13.4348	2.07264	-0.830598	1.24204	1086.99	782.672	603.836	496.567	429.224	385.284	355.418	334.507	319.209	307.866	299.164	1217.99	862	652.776	527.358	448.448	397.045	362.06	337.522	319.672	306.343
BD21	0	4	10	534.9	538.3	545	3.4	6.7	10.1	11.07	11.01	11.17	12.02	12.03	0.986874	12.69	3.64655	0.01	0.0820345	0.66	0.67	19.2529	14.9396	14.7948	15.5779	-0.144775	0.783085	0.638309	1273.16	900.284	681.134	549.612	467.134	413.358	376.791	350.955	332.463	318.522	307.791	1280.64	911.463	694.403	564.179	482.522	429.224	392.955	367.418	348.985	335.164
BD22	0	4	11	295.6	297.5	298	1.9	0.5	2.4	9.69	9.98	10.07	6.02	6.84	0.991304	7.14	2.39597	0.82	11.8841	0.3	1.12	37.5839	7.44729	8.54208	8.87563	1.09479	0.333542	1.42833	672.963	487.1	377.888	311.95	271.25	244.438	226.125	213.3	204.05	197.05	191.725	737.725	524.537	399.2	323.788	276.9	246.15	225.2	210.475	199.762	191.887
BD23	0	4	12	446.3	449.9	455.2	3.6	5.3	8.9	10.36	10.61	10.66	9.04	9.98	1.00504	10.21	3.1128	0.94	9.46626	0.23	1.17	35.6707	11.2778	12.3664	12.606	1.08865	0.239614	1.32826	1021.81	740.42	574.928	475.58	413.435	372.855	345.145	325.783	311.594	301.188	293.101	1082.67	774.029	592.638	483.667	415.551	370.942	340.681	319.348	303.87	292.333
BD24	0	4	13	819.5	820.6	817.4	1.1	-3.2	-2.1	11.54	11.97	11.61	16.23	17.22	1.3776	16.9	3.99527	0.99	7.92	-0.32	0.67	15.8392	20.083	22.5596	20.6864	2.47654	-1.87315	0.603394	1798.07	1296.93	1002.24	825.241	714.611	642.241	593.093	558.463	533.389	514.685	500.37	1935.31	1372.33	1041.39	842.722	718.259	637.018	581.741	542.87	514.741	493.685
BD25	0	4	14	560.6	567.2	566.5	6.6	-0.7	5.9	11.14	10.98	11.12	12.5	12.22	0.943629	12.51	3.30952	-0.28	-2.16216	0.29	0.01	0.26455	15.5636	15.148	15.6116	-0.415656	0.463684	0.0480275	1328.49	940.075	711.753	574.602	488.828	432.849	394.677	367.892	348.376	333.935	322.882	1329.77	951.822	729.489	596.2	512.578	457.989	420.889	394.8	375.911	361.744
BD26	0	4	15	591.6	596.9	595.6	5.3	-1.3	4	11.19	11.38	11.31	13.05	13.79	1.52882	13.56	5.89565	0.74	8.20399	-0.23	0.51	22.1739	16.0423	17.1035	16.8077	1.06119	-0.295772	0.765422	1391.31	991.015	755.627	614.373	525.881	468.09	428.776	401.179	381.149	366.224	354.791	1455.54	1028.73	777.881	627.119	532.881	471.269	429.328	399.896	378.507	362.552
BD27	0	4	16	373.9	375.7	386.7	1.8	11	12.8	9.89	10.27	10.19	7.02	8	1.14286	8.1	2.09845	0.98	14	0.1	1.08	27.9793	8.55873	11.0024	10.1986	2.44365	-0.803769	1.63988	793.214	579.643	454.083	378.464	331.476	300.69	279.69	265	254.298	246.321	240.214	925.083	650.512	489.107	392.143	331.56	291.893	264.94	245.964	232.179	222.048
BD28	0	4	17	244.3	254.5	258.1	10.2	3.6	13.8	9.38	9.63	9.66	4.85	5.59	0.549656	5.72	1.35225	0.74	7.2763	0.13	0.87	20.5674	6.07792	6.99354	7.10812	0.915625	0.114583	1.03021	549.438	397.75	308.587	254.975	221.587	199.663	184.762	174.35	166.712	161.05	156.75	607.513	433.013	330.45	268.438	230.238	205.137	187.9	175.85	167.15	160.55
BD29	0	4	18	373.7	377.2	385.5	3.5	8.3	11.8	10.13	10.27	10.43	7.65	8.13	0.629257	8.64	2.27968	0.48	3.71517	0.51	0.99	26.1214	9.53021	10.1283	10.834	0.598124	0.705625	1.30375	839.275	601.375	461.612	377.55	325.138	290.812	267.462	251.1	239.175	230.262	223.488	878.987	626.213	477.65	388.35	332.625	296.125	271.288	253.825	241.212	231.775
BD3	0	4	19	251.5	255.1	253.9	3.6	-1.2	2.4	9.37	9.81	9.68	4.94	6.28	0.464154	5.73	1.5	1.34	9.90392	-0.55	0.79	20.6806	5.95957	7.5858	7.10494	1.62623	-0.480863	1.14537	526.944	378.185	290.722	238.278	205.389	183.944	169.37	159.019	151.685	145.981	141.796	620.648	431.407	320.056	253.167	211.407	184.056	165.5	152.463	143	135.926
BD30	0	4	20	346	350.4	361	4.4	10.6	15	10.05	10.29	10.36	7.28	8.18	0.612275	8.42	2.59077	0.9	6.73653	0.24	1.14	35.0769	9.05663	10.1181	10.4751	1.06145	0.357028	1.41847	802.361	576.325	443.518	363.53	313.795	281.12	258.964	243.337	232.06	223.639	217.133	866.952	614.506	466.036	376.855	321.193	284.747	259.867	242.446	229.892	220.458
BD31	0	4	21	291.4	298.7	302.2	7.3	3.5	10.8	10.02	9.99	10.18	6.73	6.81	0.567027	7.32	1.71831	0.08	0.666112	0.51	0.59	13.8498	8.53008	8.42195	9.25874	-0.10813	0.836788	0.728658	709.524	496.671	371.537	296.146	249.354	218.61	197.72	183.037	172.415	164.415	158.354	712.195	502.012	378.476	304.024	257.841	227.451	206.878	192.366	181.805	173.951
BD32	0	4	22	315.7	319.5	320.9	3.8	1.4	5.2	9.85	9.95	9.9	6.49	6.89	0.556094	6.8	2.02985	0.4	3.22841	-0.09	0.31	9.25373	8.05076	8.38409	8.20177	0.333333	-0.182323	0.151009	704.545	503.667	385.53	314.348	270.227	241.242	221.5	207.621	197.606	190.121	184.333	725.636	516.349	393.409	319.318	273.288	243.136	222.591	208.106	197.697	189.894
BD33	0	4	22	687.5	697.9	697.4	10.4	-0.5	9.9	11.37	11.58	11.6	14.37	15.3	1.28141	15.63	4.07031	0.93	7.78894	0.33	1.26	32.8125	17.9629	19.2969	19.3815	1.33405	0.0845515	1.4186	1580.7	1132.39	868.871	710.729	611.657	546.929	502.929	471.871	449.471	432.843	419.986	1663.66	1182.11	898.971	728.857	622.629	553.143	505.843	472.586	448.457	430.457
BD34	0	4	23	452.1	458.1	458	6	-0.1	5.9	10.56	10.78	10.75	9.53	10.39	1.00484	10.34	2.6581	0.86	8.31721	-0.05	0.81	20.8226	11.8122	12.8493	12.7592	1.03706	-0.0900487	0.947016	1028.18	733.433	560.179	456.194	391.015	348.433	319.448	299.134	284.478	273.478	265.045	1095.24	774.672	586.09	473.075	402.09	355.761	324.284	302.134	286.194	274.149
BD35	0	4	24	227.6	230.6	231.7	3	1.1	4.1	9.38	9.49	9.59	4.95	5.23	0.448927	5.42	1.12448	0.28	2.40343	0.19	0.47	9.75104	5.86463	6.2937	6.69715	0.429065	0.403455	0.83252	505.134	358.841	272.695	220.902	188.707	167.598	153.256	143.061	135.732	130.293	126.134	531.451	374.427	282.024	226.415	191.988	169.293	153.829	142.988	135.098	129.244
BD36	0	4	25	906.4	930.5	930.6	24.1	0.1	24.2	11.93	12.11	12.11	18.94	20.13	1.86044	20.31	3.87595	1.19	10.9982	0.18	1.37	26.145	23.1562	24.8699	24.9137	1.71377	0.043752	1.75752	2035.91	1458.09	1118.38	914.38	786.667	703.352	646.537	606.639	577.704	556.157	539.676	2164.88	1544.21	1179.42	960.205	823.196	733.562	672.679	629.804	598.67	575.589
BD37	0	4	26	283.9	290.3	287.2	6.4	-3.1	3.3	9.6	9.92	9.8	5.73	6.8	0.634921	6.32	2.37594	1.07	9.99066	-0.48	0.59	22.1805	7.00398	8.2398	7.78607	1.23582	-0.453731	0.782089	633.687	458.955	356.119	294.104	255.806	230.582	213.448	201.343	192.612	186.119	181.119	710.418	504.761	383.955	311.104	265.896	236.328	216.03	201.851	191.612	183.896
BD38	0	4	27	853.2	853.4	850.3	0.2	-3.1	-2.9	11.66	11.9	11.95	17.36	18.55	1.77004	18.8	6.16393	1.19	11.355	0.25	1.44	47.2131	21.1759	22.6856	23.2127	1.5097	0.527116	2.03682	1898.57	1370.1	1059.46	872.851	756.179	679.806	628.015	591.552	565.03	545.313	530.164	1990.96	1424.82	1092.04	892.269	767.104	685.448	629.821	590.791	562.478	541.328
BD39	0	4	27	548.7	559.7	566.6	11	6.9	17.9	10.99	11.2	11.18	11.95	12.5	0.872296	12.51	3.30952	0.55	3.8381	0.01	0.56	14.8148	14.0857	15.6457	15.625	1.55997	-0.0206848	1.53928	1227.37	875.92	669.17	545.348	467.384	416.625	382.223	357.884	340.286	327.205	317.107	1324.39	933.955	704.438	566.795	480.357	423.982	385.652	358.661	339.143	324.598
BD4	0	4	28	489.8	489.5	488	-0.3	-1.5	-1.8	10.34	10.72	10.66	9.37	10.44	0.78852	10.32	2.79675	1.07	8.08157	-0.12	0.95	25.7453	11.6376	13.0801	12.8963	1.44254	-0.183831	1.25871	1047.19	756.731	586.015	483.478	419.358	377.418	348.94	328.881	314.298	303.493	295.194	1128.51	802.119	610.194	495.045	422.791	375.731	343.702	321.119	304.746	292.642
BD40	0	4	28	279.8	280	282.1	0.2	2.1	2.3	9.62	9.8	9.93	5.84	6.28	0.58473	6.55	2.20539	0.44	4.09683	0.27	0.71	23.9057	7.03631	7.75522	8.25853	0.718911	0.503311	1.22222	631.44	455.798	352.643	290.262	251.774	226.44	209.262	197.143	188.31	181.833	176.738	673.783	480.217	366.494	297.843	255.422	227.422	208.47	195.048	185.361	178.157
BD41	0	4	29	581.2	579.3	582.6	-1.9	3.3	1.4	10.98	11.05	11.2	12.2	12.56	1.07534	13.02	3.04918	0.36	3.08219	0.46	0.82	19.2037	15.0751	15.4697	16.1679	0.394527	0.69826	1.09279	1329.07	952.896	731.761	598.91	515.836	461.493	424.567	398.582	379.761	365.702	354.955	1353.91	967.866	740.94	604.746	519.343	463.627	425.731	399.045	379.731	365.358
BD42	0	4	29	447.8	443.7	449.8	-4.1	6.1	2	10.42	10.53	10.56	9.28	9.68	0.921905	9.73	2.82849	0.4	3.80952	0.05	0.45	13.0814	11.2784	11.7552	11.9465	0.47684	0.191341	0.668181	994.039	712.532	547.143	447.753	385.519	344.961	317.338	297.935	283.805	273.247	265.286	1019.27	725.935	553.429	449.935	385.039	342.727	313.961	293.701	278.935	267.987
BD5	0	4	30	396.3	419.5	417.1	23.2	-2.4	20.8	10.02	10.35	10.41	7.51	8.7	0.669746	9.12	2.96104	1.19	9.16089	0.42	1.61	52.2727	9.59328	11.1851	11.3746	1.59179	0.189552	1.78134	854.254	614.866	474.104	389.582	336.761	302.104	278.657	262.149	250.134	241.239	234.328	965.09	686.03	521.91	423.328	361.687	321.418	293.985	274.731	260.806	250.343
BD6	0	4	30	494.2	437.2	475.9	-57	38.7	-18.3	10.6	10.63	10.51	10.39	9.99	0.753962	10.05	2.86325	-0.4	-3.01887	0.06	-0.34	-9.68661	12.9351	12.4611	12.4271	-0.474015	-0.03405	-0.508065	1124.01	801.183	611.452	497.462	426.194	379.527	347.903	325.581	309.43	297.409	288.161	1059.42	748.419	565.591	455.806	387.14	342.247	311.753	290.215	274.667	263.065
BD7	0	4	31	724	727	722.5	3	-4.5	-1.5	11.38	11.5	11.72	14.7	15.45	1.36123	16.42	4.27604	0.75	6.60793	0.97	1.72	44.7917	18.1254	18.9976	20.2092	0.872173	1.21161	2.08378	1601.17	1148.82	882.911	723.143	623.348	558.027	513.643	482.411	459.723	442.821	429.946	1670.05	1195.92	917.286	749.83	645.107	576.723	530.196	497.42	473.732	456.018
BD8	0	4	31	275.1	276.2	278.8	1.1	2.6	3.7	9.51	9.84	9.87	5.38	6.47	0.578195	6.54	1.6557	1.09	9.74084	0.07	1.16	29.3671	6.68229	7.93438	8.02932	1.25208	0.0949407	1.34702	593.759	426.982	329	270.009	233.286	209.259	192.821	181.357	172.991	166.795	162.009	666.777	468.786	352.393	282.357	238.732	210.125	190.714	177.018	167.098	159.741
BD9	0	4	31	649.9	648.9	670.7	-1	21.8	20.8	11.32	11.25	11.5	13.75	13.48	1.19081	14.66	4.16477	-0.27	-2.38516	1.18	0.91	25.8523	17.1793	17.0894	18.5677	-0.0898855	1.47827	1.38839	1485.31	1056.56	804.546	653.278	558.537	496.602	454.546	424.963	403.463	387.509	375.259	1494.54	1068.06	817.375	666.688	572.58	511.018	469.17	439.661	418.357	402.464
BI1	0	3	32	270	285	293.9	15	8.9	23.9	9.75	9.94	10.04	6.03	6.74	0.631678	7	1.61663	0.71	6.65417	0.26	0.97	22.4018	7.40917	8.123	8.55333	0.713834	0.430334	1.14417	625.62	440.75	332.01	266.44	225.91	199.21	181.07	168.27	159.02	152.17	146.87	678.94	476.17	357.08	285.23	240.7	211.41	191.56	177.57	167.43	159.83
BI10	0	3	33	190.2	203.8	207.9	13.6	4.1	17.7	9.26	9.54	9.57	4.3	5.23	0.453206	5.39	1.41099	0.93	8.05893	0.16	1.09	28.534	5.52432	6.61412	6.74779	1.0898	0.133673	1.22347	449.857	311.99	230.918	182.327	151.786	131.888	118.398	108.816	101.939	96.7959	92.8673	519.765	354.663	257.673	199.48	162.969	139.112	122.918	111.531	103.276	97.1327
BI11	0	3	33	310.8	314	313.9	3.2	-0.1	3.1	9.84	9.9	9.97	6.55	6.76	0.937587	6.92	2.41115	0.21	2.91262	0.16	0.37	12.892	8.10398	8.33458	8.61841	0.230597	0.283831	0.514428	719	516.791	397.91	326.239	281.881	252.657	232.761	218.776	208.687	201.164	195.343	738.328	530.328	408.015	334.418	288.746	258.672	238.254	223.955	213.507	205.746
BI12	0	3	33	824.9	856	910.6	31.1	54.6	85.7	11.79	12.03	12.14	18.21	18.46	1.87031	18.79	4.18486	0.25	2.53293	0.33	0.58	12.9176	22.8957	24.3569	25.4737	1.4612	1.11679	2.57799	2077.79	1506.48	1170.59	968.966	842.69	760.138	704.052	664.672	636.103	614.741	598.345	2158.36	1550.5	1193.16	978.828	844.345	756.655	696.948	654.931	624.431	601.81
BI13	0	3	34	792.4	801	801.8	8.6	0.8	9.4	11.73	11.67	11.84	17.88	17.5	1.34823	18.49	4.52078	-0.38	-2.92758	0.99	0.61	14.9144	21.6473	21.6572	22.389	0.00996602	0.731787	0.741753	1837.41	1306.84	985.227	792.134	671.206	592.32	538.577	500.856	473.412	452.969	437.371	1854.87	1314.49	996.722	805.876	686.515	608.474	555.433	518.124	491.093	470.918
BI14	0	3	34	439.8	426.5	434.2	-13.3	7.7	-5.6	10.49	10.63	10.79	9.51	9.53	1.06958	10.15	3.08511	0.02	0.224467	0.62	0.64	19.4529	11.504	12.2269	12.7951	0.72284	0.568208	1.29105	999.13	712	543.296	441.889	378.5	337	308.889	289.037	274.648	263.87	255.722	1024.59	719.426	540.111	432.463	365.019	320.889	290.981	269.907	254.722	243.259
BI15	0	3	35	929.1	943.2	936.6	14.1	-6.6	7.5	12.11	12	12.24	19.8	19.59	2.16944	21.1	7.32639	-0.21	-2.32558	1.51	1.3	45.1389	24.809	24.4568	25.6775	-0.352252	1.22072	0.868468	2132.7	1515.11	1150.54	931.622	794.487	705.162	644.162	601.487	570.297	547.216	529.541	2127.97	1517.54	1158.84	943.405	808.541	720.541	660.568	618.378	587.838	565.108
BI16	0	3	36	518.6	525.6	518	7	-7.6	-0.6	10.75	10.93	10.97	10.32	10.84	0.737917	10.92	2.26556	0.52	3.53982	0.08	0.6	12.4481	13.3888	14.4379	14.6033	1.04917	0.165417	1.21458	1171.25	837.175	640.75	522.95	448.95	400.7	367.925	344.925	328.2	315.725	306.075	1237.75	877.325	665.55	538.325	458.7	406.75	371.475	346.525	328.475	315.1
BI17	0	3	37	696.3	704.7	698.8	8.4	-5.9	2.5	11.35	11.43	11.51	14.53	14.99	1.4871	15.23	4.14986	0.46	4.56349	0.24	0.7	19.0736	17.888	18.4859	18.847	0.597942	0.361075	0.959016	1576.51	1130.15	867.754	710.066	611.574	547.164	503.23	472.426	450.148	433.41	420.738	1623.29	1162	890.793	727.879	625.983	559.431	514.138	482.293	459.241	442.034
BI18	0	3	38	957.5	958.8	950.8	1.3	-8	-6.7	12.03	12.18	12.37	19.91	20.53	1.75921	21.42	5.72727	0.62	5.31277	0.89	1.51	40.3743	24.7074	24.9407	26.5054	0.233335	1.56472	1.79805	2180.21	1563.68	1201.12	983.5	847.235	758.206	697.765	655.088	624.176	601.235	583.618	2162.68	1540.18	1174.38	954.735	817.118	727.265	666.235	623.176	592.059	568.853
BI19	0	3	39	936.4	927.3	929.7	-9.1	2.4	-6.7	11.99	12.17	12.23	19.37	20.74	1.33205	20.84	4.7908	1.37	8.79897	0.1	1.47	33.7931	23.964	25.4778	25.5932	1.51381	0.115386	1.6292	2109.43	1511.39	1159.84	948.919	816.622	730.284	671.595	630.284	600.365	578.041	560.959	2230.28	1594.44	1220.65	996.385	855.718	763.987	701.615	657.68	625.82	602.077
BI2	0	3	40	333.2	363.6	379.6	30.4	16	46.4	10.17	10.11	10.48	7.6	7.64	0.565507	8.94	1.70286	0.04	0.296077	1.3	1.34	25.5238	9.47581	9.37053	10.9915	-0.105285	1.62094	1.51565	788.5	552.159	413.122	329.549	277.39	243.244	219.951	203.707	191.915	183.024	176.268	816.549	582.732	445.22	362.585	311.049	277.341	254.317	238.22	226.476	217.829
BI20	0	3	41	650.2	648.3	658	-1.9	9.7	7.8	11.17	11.44	11.42	13.12	14.43	1.32995	14.53	3.4108	1.31	12.0737	0.1	1.41	33.0986	16.46	17.9994	17.9665	1.53943	-0.0329254	1.5065	1447.56	1036.79	795.317	650.244	559.561	500.244	459.963	431.61	410.951	395.707	383.951	1549.07	1099.84	835.805	677.256	578.061	513.219	469.11	438.049	415.61	398.841
BI21	0	3	42	942.5	954.7	948.8	12.2	-5.9	6.3	11.88	12.15	12.03	19.09	20.48	1.24196	19.78	4.5576	1.39	8.42935	-0.7	0.69	15.8986	23.3233	25.2811	24.7388	1.95773	-0.542301	1.41543	2091.47	1509.51	1167.29	961.911	833.133	749.178	692.067	651.844	622.622	601	584.378	2211.77	1580.93	1210	987.545	847.864	756.864	694.909	651.386	619.795	596.227
BI22	0	3	42	191.2	195.2	202.2	4	7	11	9.38	9.5	9.77	4.66	5.06	0.389831	5.73	1.27902	0.4	3.08166	0.67	1.07	23.8839	5.84717	6.1795	7.1495	0.332333	0.97	1.30233	479.31	333.35	247.62	196.02	163.84	142.81	128.48	118.36	111.07	105.61	101.46	500.11	345.87	255.23	200.46	166.76	144.45	129.34	118.68	110.96	105.2
BI23	0	3	43	632.3	637.9	635.7	5.6	-2.2	3.4	11.21	11.24	11.3	13.42	13.68	1.1419	14.1	4.05172	0.26	2.17028	0.42	0.68	19.5402	16.5029	16.8744	17.3179	0.371458	0.443543	0.815001	1425.1	1013.31	771.112	625.775	534.763	475.337	434.925	406.462	385.812	370.438	358.725	1470.01	1048.89	801.388	652.763	559.675	498.925	457.55	428.45	407.413	391.612
BI25	0	3	44	969.6	960.8	967.3	-8.8	6.5	-2.3	11.82	12.27	11.94	18.77	19.41	1.6704	19.8	5.40984	0.64	5.50775	0.39	1.03	28.1421	23.2793	26.1615	24.0223	2.88216	-2.1392	0.742958	2079.87	1498.94	1157.45	952.38	824.028	740.141	683.113	643.085	613.915	592.183	575.732	2235.99	1583.08	1199.32	968.859	824.62	730.38	666.296	621.169	588.493	564.169
BI26	0	3	44	446	450.9	450.6	4.9	-0.3	4.6	10.59	10.61	10.9	10.04	10.06	3.29836	11.16	2.04396	0.02	0.655738	1.1	1.12	20.5128	12.0181	12.3561	13.6671	0.337972	1.31101	1.64899	1020.6	720.739	544.365	438.565	372.226	328.974	299.513	278.809	263.8	252.583	244.017	1048.03	739.643	558.426	449.487	381.435	336.948	306.661	285.33	269.922	258.443
BI27	0	3	45	336.2	345.5	347.4	9.3	1.9	11.2	9.88	10.1	10.23	7.13	7.83	0.656329	8.25	1.41753	0.7	5.86756	0.42	1.12	19.244	8.70179	9.71295	10.1704	1.01116	0.45744	1.4686	747.777	530.625	402.982	326.304	278.375	246.938	225.67	210.661	199.777	191.705	185.536	813.08	570.741	428.232	342.652	289.089	254.17	230.304	213.607	201.411	192.411
BI28	0	3	46	510.8	517.1	518.7	6.3	1.6	7.9	10.57	10.45	10.65	10.17	10.37	1.3227	10.49	4.01916	0.2	2.55102	0.12	0.32	12.2605	12.6602	12.2	13.0695	-0.460162	0.869512	0.40935	1140.17	824.219	638.488	527.122	457.146	411.61	380.561	358.707	342.902	331.049	322.073	1127.56	823.049	644.049	536.61	469.268	425.39	395.561	374.512	359.171	347.878
BI3	0	3	47	389	401.1	405.7	12.1	4.6	16.7	10.24	10.35	10.39	8.39	8.77	0.834443	9.03	2.26316	0.38	3.6156	0.26	0.64	16.0401	10.1587	10.6774	10.8169	0.518723	0.139497	0.65822	876.575	623.11	474.027	384.397	328.521	291.918	267.055	249.562	236.863	227.384	220.219	917.11	650.589	493.932	399.795	341.055	302.507	276.466	257.986	244.616	234.658
BI4	0	3	48	481.5	485.3	493.3	3.8	8	11.8	10.53	10.73	10.78	9.92	10.59	1.01243	10.68	3.43408	0.67	6.40535	0.09	0.76	24.4373	12.4296	13.1677	13.4853	0.738096	0.317658	1.05575	1102.82	792.607	610.262	500.821	432.25	387.476	357.048	335.607	320.083	308.571	299.631	1148.33	819.69	626.5	510.512	437.869	390.429	358.274	335.488	319.048	306.81
BI5	0	3	49	93.8	121.2	124.4	27.4	3.2	30.6	8.03	8.45	8.6	1.25	2.22	0.212237	2.51	0.453888	0.97	9.27342	0.29	1.26	22.7848	1.59367	2.76728	3.1696	1.17361	0.402315	1.57593	166.222	126.519	103.009	89.1296	80.1667	74.4259	70.6019	67.787	65.8333	64.3333	63.2037	251.704	182.639	142.046	117.917	102.463	92.4259	85.6667	80.9074	77.4722	74.8519
BI6	0	3	50	434.6	499.7	494.5	65.1	-5.2	59.9	10.28	10.67	10.7	8.78	10.05	1.00601	10.07	2.26292	1.27	12.7127	0.02	1.29	28.9888	10.4126	12.6229	12.7165	2.21026	0.0935888	2.30385	926.064	666.269	513.564	421.692	364.321	326.782	301.308	283.359	270.346	260.679	253.256	1108.41	793.487	608.295	497.218	427.474	382	351.038	329.321	313.551	301.769
BI7	0	3	51	563.5	562.3	588.4	-1.2	26.1	24.9	10.74	11.02	11.19	10.81	12.03	1.11907	12.75	2.25664	1.22	11.3488	0.72	1.94	34.3363	13.5027	14.9923	15.9394	1.48964	0.947059	2.4367	1195.98	859.008	661.008	542.084	467.546	418.908	385.824	362.571	345.714	333.168	323.529	1283.54	909.42	689.454	557.353	474.723	420.756	384	358.143	339.42	325.538
BI8	0	3	52	690.9	699.6	706.2	8.7	6.6	15.3	11.23	11.41	11.42	13.92	14.9	1.09882	15.01	3.63438	0.98	7.22714	0.11	1.09	26.3923	17.1841	18.4903	18.549	1.30622	0.0587056	1.36493	1525	1096.18	844.104	692.731	597.955	536.09	493.955	464.403	442.881	426.881	414.567	1627.15	1165.72	894.448	731.672	629.597	563	517.731	485.836	462.702	445.537
BI9	0	3	53	318.5	341.4	348.1	22.9	6.7	29.6	10	10.39	10.26	6.96	8.38	0.78538	8.04	2.40719	1.42	13.3083	-0.34	1.08	32.3353	8.685	10.4267	9.88617	1.74167	-0.5405	1.20117	733	516.33	388.88	312.14	264.45	233.22	211.9	196.94	186.14	177.98	171.82	847.53	587.35	434.37	342.43	285.02	247.49	221.93	203.97	190.96	181.29
MN1	1	1	54	352.2	405.3	412.2	53.1	6.9	60	10.08	10.3	10.36	7.46	8.47	1.11447	8.73	2.47309	1.01	13.2895	0.26	1.27	35.9773	9.11699	10.5072	10.9033	1.3902	0.396078	1.78627	798.255	570.735	436.971	356.51	306.49	273.598	251.235	235.539	224.098	215.647	209.147	924.431	662.235	508.059	415.461	357.529	319.745	294	275.882	262.784	253.02
MN10	1	1	55	585.6	676.5	691.4	90.9	14.9	105.8	10.93	11.42	11.58	11.73	14.67	1.3288	15.64	3.9198	2.94	26.6304	0.97	3.91	97.995	14.6293	18.2165	19.1433	3.5872	0.92683	4.51403	1299.83	934.781	720.183	591.524	510.659	457.988	422.073	396.915	378.659	365.024	354.683	1579.43	1124.84	857.585	697.098	596.707	531.098	486.439	455.037	432.293	415.341
MN11	1	1	55	546.6	569.3	591.2	22.7	21.9	44.6	10.61	11.19	11.35	10.61	12.82	1.1959	13.67	3.46076	2.21	20.6157	0.85	3.06	77.4684	12.9688	15.9196	16.9929	2.95078	1.07333	4.02412	1180.24	856.624	666.306	552.188	480.647	433.906	402.106	379.765	363.624	351.518	342.294	1367.74	970.424	736.906	596.929	508.953	451.518	412.565	385.082	365.224	350.494
MN12	1	1	55	474.3	586.4	602.4	112.1	16	128.1	10.44	11.2	11.32	9.4	12.84	1.23462	13.58	3.53646	3.44	33.0769	0.74	4.18	108.854	11.6309	15.9815	16.7699	4.35061	0.788415	5.13903	1039.21	748.988	578.329	475.817	411.72	369.805	341.354	321.207	306.744	295.902	287.646	1376.88	978.085	743.585	603.024	514.659	457.122	417.988	390.439	370.524	355.585
MN13	1	1	56	532.8	543.4	544.5	10.6	1.1	11.7	10.61	11.01	11.09	10.35	11.97	1.08719	12.23	2.69383	1.62	14.7139	0.26	1.88	41.4097	12.8447	14.7253	15.1675	1.88067	0.442166	2.32283	1152.48	831.96	643.52	530.4	459.62	413.29	381.8	359.73	343.65	331.68	322.54	1267.04	899.59	683.52	553.95	472.64	419.6	383.52	358.17	339.79	326.07
MN14	1	1	56	559.9	582.4	586.4	22.5	4	26.5	10.78	11.05	11.25	11.18	12.34	1.1008	13.24	2.81702	1.16	10.3479	0.9	2.06	43.8298	13.7354	15.3241	16.4286	1.58868	1.10456	2.69324	1231.12	888.349	686.811	565.915	490.113	440.632	407	383.302	366.17	353.321	343.585	1343.81	961.434	736.576	601.726	517.094	461.943	424.368	398.009	378.915	364.604
MN15	1	1	56	685.3	715.2	714.3	29.9	-0.9	29	11.19	11.65	11.59	13.55	15.72	1.44751	15.58	3.54091	2.17	19.9816	-0.14	2.03	46.1364	16.7072	19.4113	19.1821	2.70412	-0.229211	2.47491	1486.78	1069.85	824.72	677.516	585.484	525.312	484.355	455.602	434.656	419.118	407.258	1663.43	1179.02	894.28	723.118	616.301	546.387	498.753	465.344	441.118	422.968
MN16	1	1	57	495.2	510.9	508	15.7	-2.9	12.8	10.71	10.89	10.97	10.58	11.26	1.26802	11.66	3.36994	0.68	7.65766	0.4	1.08	31.2139	12.9376	14.0016	14.3827	1.06402	0.381098	1.44512	1124.44	801.61	611.793	497.854	426.439	379.915	348.183	325.866	309.732	297.707	288.463	1216.95	867.512	662.122	538.963	461.683	411.061	376.854	352.659	335.232	322.232
MN17	1	1	57	532.3	573.6	574.5	41.3	0.9	42.2	10.9	11.23	11.17	11.25	12.91	1.41247	12.79	3.99687	1.66	18.1619	-0.12	1.54	48.125	14.0367	16.259	15.9018	2.22229	-0.357229	1.86506	1219.58	869.253	663.337	539.916	462.337	411.807	377.374	353.229	335.699	322.578	312.59	1394.48	988.711	750.253	607.169	517.386	458.831	418.94	390.988	370.711	355.542
MN18	1	1	58	716.7	755.5	759.6	38.8	4.1	42.9	11.33	11.59	11.59	14.49	16.07	1.59583	16.16	3.60714	1.58	15.6902	0.09	1.67	37.2768	17.8343	19.8452	19.8547	2.0109	0.0094991	2.0204	1592.32	1147.26	885.667	728.556	630.211	565.956	522.267	491.556	469.278	452.678	439.967	1742.75	1247.54	956.398	781.462	672.129	600.645	552.043	517.892	493.043	474.57
MN19	1	1	58	421.5	447.9	452.2	26.4	4.3	30.7	10	10.38	10.56	7.44	8.77	0.729011	9.45	2.20794	1.33	11.0557	0.68	2.01	46.9626	9.42104	11.1067	11.9371	1.68562	0.830417	2.51604	872.588	637.463	499.275	416.038	364.3	330.4	307.325	291.062	279.3	270.538	263.8	987.3	710.2	547.237	449.413	388.112	348.15	320.9	301.8	287.888	277.575
MN2	1	1	58	492.4	542.6	617.8	50.2	75.2	125.4	10.44	11.17	11.49	9.41	12.39	1.11321	14.45	2.77885	2.98	26.7745	2.06	5.04	96.9231	11.6581	15.3811	17.6654	3.72297	2.28435	6.00732	1056.6	765.695	594.707	492.024	427.683	385.683	357.11	337.061	322.537	311.598	303.341	1299.6	915.719	690.11	554.781	469.829	414.512	376.732	350.329	331.085	316.768
MN20	1	1	59	662.6	783.2	786.6	120.6	3.4	124	10.83	11.23	11.28	12.11	14.75	1.33243	15.08	5.48364	2.64	23.8482	0.33	2.97	108	15.0515	18.209	18.5433	3.1575	0.334375	3.49188	1413.82	1038.21	817.425	684.85	601.8	547.6	510.737	484.763	466	451.938	441.2	1695.95	1241.55	974.513	813.838	713.688	648.1	603.412	572.125	549.362	532.438
MN21	1	1	60	437.9	483.3	462.2	45.4	-21.1	24.3	10.48	11.01	10.87	9	11.53	0.966471	10.65	2.87062	2.53	21.207	-0.88	1.65	44.4744	11.5303	14.1768	13.4551	2.64647	-0.721717	1.92475	1008.52	720.758	551.485	450.061	386.455	344.848	316.697	296.848	282.424	271.667	263.424	1195.45	841.727	633.636	509.091	430.697	379.515	344.848	320.485	302.758	289.424
MN22	1	1	60	504.5	537.1	527.5	32.6	-9.6	23	10.55	11.04	10.91	9.91	12.08	0.998347	11.51	2.98187	2.17	17.9339	-0.57	1.6	41.4508	12.2192	14.7958	14.0979	2.57662	-0.697917	1.8787	1102.88	797.958	618.667	511.139	443.667	399.625	369.722	348.736	333.444	321.986	313.278	1279.57	910.403	693.375	563.181	481.417	428.139	391.819	366.347	347.958	334.069
MN23	1	1	60	241.2	289.1	274.3	47.9	-14.8	33.1	9.11	9.67	9.53	4.19	6.05	0.55709	5.54	1.68389	1.86	17.1271	-0.51	1.35	41.0334	5.13071	7.34786	6.76762	2.21714	-0.580239	1.6369	502.157	374.086	298.943	253.943	225.329	206.871	194.314	185.429	179.071	174.329	170.643	664.886	481.6	373.786	308.7	268.514	242.114	224.014	211.371	202.214	195.343
MN24	1	1	61	547.3	563.8	555.6	16.5	-8.2	8.3	10.67	10.85	10.94	10.59	11.5	1.25	11.75	3.96959	0.91	9.8913	0.25	1.16	39.1892	12.9653	14.1073	14.4529	1.14199	0.345687	1.48768	1170.37	846.795	656.627	542.614	471	424.253	392.458	370.193	353.976	341.904	332.59	1263.94	911.941	704.976	580.953	502.941	452.082	417.506	393.224	375.635	362.435
MN25	1	1	61	550.5	596	576.4	45.5	-19.6	25.9	10.71	10.94	11.22	10.72	12	1.33185	12.9	4.18831	1.28	14.2064	0.9	2.18	70.7792	13.1927	14.6958	16.0094	1.50312	1.31366	2.81678	1184.52	855.286	661.845	545.738	472.798	425.333	392.964	370.226	353.75	341.488	332.048	1315.3	948.59	733.024	603.831	522.482	469.53	433.554	408.205	389.88	376.205
MN26	1	1	61	569.3	591.5	595.9	22.2	4.4	26.6	10.9	11.01	11.09	11.58	12.13	1.3433	12.58	4.25	0.55	6.09081	0.45	1	33.7838	14.2123	15.0276	15.5063	0.81528	0.478768	1.29405	1253.96	899.25	690.762	565.821	487.155	435.952	401.226	376.702	358.917	345.714	335.548	1327.01	952.024	731.548	599.393	516.381	462.226	425.357	399.44	380.702	366.69
MN27	1	1	62	381.2	418.6	415	37.4	-3.6	33.8	9.95	10.72	10.49	7.21	9.96	0.657426	9.1	1.88017	2.75	18.1518	-0.86	1.89	39.0496	8.88019	12.3899	11.4193	3.50975	-0.970598	2.53915	809.245	587.632	457.434	379.038	330.189	298.208	276.434	261.075	250.104	241.774	235.406	1036.56	727.349	545.632	436.538	368.142	323.491	293.16	271.802	256.292	244.792
MN28	1	1	63	379.2	409.1	395.5	29.9	-13.6	16.3	10	10.41	10.29	7.09	8.74	0.803309	8.29	2.71803	1.65	15.1654	-0.45	1.2	39.3443	8.98958	10.8796	10.3317	1.89003	-0.547917	1.34211	811.973	587.625	455.786	376.384	326.991	294.634	272.598	257.098	245.884	237.5	231.08	943.33	671.804	512.232	416.357	356.384	317.232	290.554	271.768	258.152	248.08
MN29	1	1	63	338.7	367.2	361	28.5	-6.2	22.3	9.8	10.16	10.04	6.44	7.79	0.696157	7.35	2.03601	1.35	12.0643	-0.44	0.91	25.2078	8.02179	9.57901	9.04888	1.55721	-0.530128	1.02708	725.913	525.721	408.038	337.192	293.135	264.288	244.606	230.779	220.788	213.269	207.548	836.76	597.731	457.144	372.635	319.942	285.394	262.019	245.462	233.5	224.567
MN3	1	1	64	484.5	531	544.5	46.5	13.5	60	10.51	11.2	11.41	9.79	12.76	1.00472	13.66	2.5725	2.97	23.3858	0.9	3.87	72.8814	12.0262	15.613	16.8565	3.58679	1.2435	4.83028	1077.68	777.573	601.11	495.244	428.927	385.561	356.11	335.427	320.366	309.171	300.659	1326.44	936.781	707.768	570.366	484.171	427.939	389.659	362.732	343.244	328.768
MN30	1	1	65	326.4	369	375.4	42.6	6.4	49	9.76	10.31	10.4	6.44	8.35	0.778192	8.68	3.41732	1.91	17.8006	0.33	2.24	88.189	7.83056	10.269	10.6847	2.43846	0.415687	2.85415	707.643	512.238	397.321	328.274	285.202	257.036	237.81	224.321	214.512	207.298	201.69	877.859	621.541	470.894	380.376	323.835	286.847	261.718	243.988	231.118	221.6
MN31	1	1	65	322.9	379	389.4	56.1	10.4	66.5	9.79	10.07	9.98	6.65	7.93	0.770651	7.68	2.63918	1.28	12.4393	-0.25	1.03	35.3952	8.18679	9.58638	9.1874	1.39959	-0.398984	1.00061	740.451	536.098	416.073	343.854	298.817	269.354	249.244	235.134	224.939	217.366	211.476	861.634	622.439	481.768	397.207	344.476	309.951	286.451	269.915	257.951	249.061
MN32	1	1	66	446.7	482	483	35.3	1	36.3	10.36	10.76	10.63	8.69	10.46	0.994297	9.98	3.13836	1.77	16.8251	-0.48	1.29	40.566	10.8929	13.0148	12.3926	2.12191	-0.622223	1.49969	961.444	689.593	529.852	433.87	373.759	334.537	307.87	289.148	275.519	265.333	257.556	1129.7	804.907	613.889	499.5	427.593	380.685	348.815	326.315	310.093	298
MN33	1	1	66	307.6	352	345	44.4	-7	37.4	9.63	10.2	10.21	5.71	7.84	0.762646	7.76	2.74205	2.13	20.7198	-0.08	2.05	72.4382	7.22313	9.71841	9.67687	2.49527	-0.0415423	2.45373	657.075	476.851	370.821	306.881	267.388	241.358	223.687	211.194	202.164	195.478	190.284	836.328	593.746	451.209	365.463	312.045	276.985	253.224	236.433	224.299	215.254
MN34	1	1	66	522.4	547.1	542.5	24.7	-4.6	20.1	10.52	10.86	10.7	10.22	11.61	1.10466	11.12	3.45342	1.39	13.2255	-0.49	0.9	27.9503	12.797	14.2258	13.4685	1.42886	-0.757318	0.671544	1144.23	824.89	637.146	524.451	453.878	407.744	376.415	354.39	338.378	326.488	317.317	1251.35	896.317	687.646	562.341	483.829	432.634	397.805	373.244	355.463	342.305
MN35	1	1	67	358.9	402.7	407.2	43.8	4.5	48.3	9.77	10.25	10.25	6.84	8.59	0.882837	8.6	2.54438	1.75	17.9856	0.01	1.76	52.071	8.28552	10.4282	10.4341	2.14266	0.00595194	2.14861	750.369	543.631	421.988	349.119	303.381	273.548	253.238	238.988	228.595	220.905	214.94	919.155	658.964	505.988	414.107	356.524	319.024	293.464	275.464	262.476	252.679
MN36	1	1	67	447.1	471.9	470.9	24.8	-1	23.8	10.33	10.68	10.73	8.75	10.14	1.02632	10.42	2.77867	1.39	14.0688	0.28	1.67	44.5333	10.7852	12.546	12.7167	1.76082	0.170618	1.93144	966.196	697.052	538.835	443.794	384.412	345.536	319.082	300.443	287.021	276.99	269.289	1091.37	778.258	594.268	483.856	414.526	369.351	338.608	317.031	301.289	289.649
MN37	1	1	67	286.4	321.1	336.1	34.7	15	49.7	9.42	9.93	10.1	5.29	6.69	0.702731	7.38	2.27778	1.4	14.7059	0.69	2.09	64.5062	6.5887	8.44552	9.3263	1.85682	0.880777	2.73759	604.7	440.311	343.589	285.544	249.233	225.478	209.378	197.989	189.678	183.633	178.956	733.505	522.742	398.828	324.247	277.86	247.441	226.774	212.194	201.667	193.796
MN38	1	1	68	301.4	371.9	392.1	70.5	20.2	90.7	9.49	10.53	10.13	5.37	9.13	0.717203	8.08	1.85321	3.76	29.5365	-1.05	2.71	62.156	6.75775	11.2682	9.65417	4.51047	-1.61405	2.89641	621.721	452.977	353.837	294.14	257.023	232.698	216.256	204.488	196.047	189.744	184.86	937.605	656.395	491.14	391.86	329.721	289.116	261.512	242.07	228	217.465
MN39	1	1	68	478.6	507	502.7	28.4	-4.3	24.1	10.59	11.02	10.98	9.86	11.61	0.94544	11.63	2.80241	1.75	14.2508	0.02	1.77	42.6506	12.2397	14.497	14.2639	2.25729	-0.23306	2.02423	1071.74	766.306	586.765	478.962	411.47	367.339	337.355	316.268	300.94	289.579	280.863	1222.55	860.743	648.153	520.464	440.459	388.251	352.727	327.754	309.678	296.142
MN4	1	1	69	461.4	524.1	520.5	62.7	-3.6	59.1	10.4	11.2	11.2	8.99	12.44	0.996795	12.46	2.30741	3.45	27.6442	0.02	3.47	64.2593	11.1579	15.2163	15.2797	4.05833	0.0634145	4.12175	994.439	716.061	552.354	454	392.5	352.317	324.963	305.768	291.732	281.39	273.402	1271.43	891.744	668.537	534.854	450.585	395.78	358.451	332.244	313.268	299.159
MN40	1	1	70	534.4	559	558.2	24.6	-0.8	23.8	10.74	11.07	10.94	10.62	12.27	1.60392	11.59	4.37358	1.65	21.5686	-0.68	0.97	36.6038	13.3456	15.127	14.4732	1.78142	-0.653825	1.1276	1188.7	855.672	659.902	542.525	468.689	420.607	387.967	364.984	348.361	335.852	326.344	1312.54	935.016	713.148	580.049	496.393	442	404.918	378.82	359.967	345.82
MN41	1	1	71	413.7	471.6	462.4	57.9	-9.2	48.7	10.14	11.05	10.73	7.85	11.77	0.788874	10.37	2.01751	3.92	26.2735	-1.4	2.52	49.0272	9.72821	14.2838	12.748	4.55556	-1.53575	3.0198	874.718	631.932	489.265	403.41	349.872	314.872	291.026	274.256	262.12	253.051	246.128	1194.27	837.838	628.273	502.598	423.667	372.282	337.239	312.581	294.821	281.53
MN42	1	1	71	526.1	581.2	578.4	55.1	-2.8	52.3	10.75	11.15	11.26	10.93	12.88	0.945668	13.34	2.69495	1.95	14.3172	0.46	2.41	48.6869	13.651	15.9374	16.41	2.28638	0.472562	2.75894	1193.15	852.476	652.281	532.061	456.72	407.561	374.085	350.561	333.524	320.768	311.098	1371.98	974.268	740.476	599.963	512.195	454.878	415.732	388.28	368.476	353.488
MN43	1	1	71	581.7	638.9	633.4	57.2	-5.5	51.7	10.77	11.23	11.24	11.43	13.61	1.17734	13.58	2.7885	2.18	18.8581	-0.03	2.15	44.1478	14.1077	16.8036	16.8277	2.69595	0.024029	2.71998	1267.98	915.951	708.951	584.665	506.879	456.083	421.519	397.204	379.602	366.417	356.417	1468.46	1049.18	802.631	654.626	561.937	501.432	460.243	431.286	410.325	394.66
MN44	1	1	72	498.9	537.7	516.7	38.8	-21	17.8	10.51	11.02	10.86	9.64	12.04	1.06267	11.21	2.98138	2.4	21.1827	-0.83	1.57	41.7553	11.9893	14.9131	13.8985	2.92381	-1.01463	1.90919	1075.39	776.235	600.347	494.704	428.582	385.459	356.031	335.388	320.367	309.245	300.704	1295.15	923.01	704.286	572.959	490.571	436.959	400.367	374.643	356.061	342.143
MN45	1	1	72	597.1	621.7	614.8	24.6	-6.9	17.7	10.91	11.28	11.2	11.82	13.72	1.23381	13.31	3.42159	1.9	17.0863	-0.41	1.49	38.3033	14.7245	16.8591	16.4712	2.13459	-0.387892	1.7467	1328.75	961.274	745.321	615.887	534.462	481.434	445.274	419.981	401.594	387.896	377.321	1474.96	1054.29	806.924	658.349	565.443	504.745	463.415	434.274	413.292	397.585
MN46	1	1	72	721.8	783.9	762.7	62.1	-21.2	40.9	11.45	11.73	11.81	15.03	17.05	1.48003	17.07	4.65123	2.02	17.5347	0.02	2.04	55.5858	18.8708	21.0326	21.1723	2.16181	0.139692	2.3015	1659.91	1188.97	912.109	745.707	641.815	573.88	527.663	495.098	471.543	453.967	440.565	1836.96	1312.07	1003.52	818.134	702.278	626.495	575	538.722	512.485	492.907
MN5	1	1	73	216.7	245.7	221.7	29	-24	5	9.12	9.78	9.28	4.13	5.91	0.6	4.31	1.60821	1.78	18.0711	-1.6	0.18	6.71642	4.98944	7.50537	5.64407	2.51593	-1.8613	0.65463	461.322	336.811	263.611	220.056	192.178	174.278	161.956	153.311	147.1	142.522	138.956	629.433	442.133	332.033	265.611	224.522	197.478	179.111	166.189	156.844	149.867
MN6	1	1	73	331.5	378.5	377.1	47	-1.4	45.6	9.79	10.34	10.14	6.29	8.41	0.876042	7.83	2.68151	2.12	22.0833	-0.58	1.54	52.7397	7.97619	10.3645	9.55575	2.38829	-0.80873	1.57956	724.821	525.786	408.75	338.238	294.607	265.75	246.25	232.536	222.595	215.19	209.429	889.095	630.393	478.452	387.06	330.036	292.679	267.226	249.345	236.429	226.762
MN7	1	1	74	441.5	460.3	436.8	18.8	-23.5	-4.7	10.32	10.71	10.55	8.74	10.42	1.02964	9.53	3.10423	1.68	16.6008	-0.89	0.79	25.7329	10.7633	12.6002	11.8051	1.83696	-0.79517	1.04179	966.884	698.348	540.362	445.565	386.261	347.449	321.087	302.551	289.13	279.116	271.406	1092.04	777.623	592.739	481.942	412.261	366.986	336.029	314.275	298.652	286.812
MN8	1	1	74	470.2	524.8	513.5	54.6	-11.3	43.3	10.36	11.01	10.91	9	11.82	1.10467	11.43	3.67524	2.82	26.3551	-0.39	2.43	78.135	11.3298	14.591	14.0282	3.26122	-0.562819	2.6984	1018.46	735.731	569.558	469.808	407.269	366.442	338.673	319.173	305.058	294.462	286.327	1256.29	892.115	678.135	549.731	469.173	416.519	380.827	355.692	337.5	323.942
MN9	1	1	74	474.7	534.9	520.9	60.2	-14	46.2	10.26	10.72	10.82	8.61	10.62	1.05672	10.96	3.13143	2.01	20	0.34	2.35	67.1429	10.7537	13.1985	13.6565	2.44475	0.458025	2.90278	988.648	720.241	562.518	467.833	408.5	369.852	343.426	324.889	311.426	301.5	293.741	1173.81	844.518	650.87	534.704	461.778	414.204	381.907	359.167	342.685	330.37
MP1	1	2	75	315.9	347.9	357.6	32	9.7	41.7	9.62	10.1	9.97	6.05	7.33	0.642982	7.05	1.55629	1.28	11.2281	-0.28	1	22.0751	7.34695	9.27183	8.81056	1.92488	-0.461267	1.46362	664.761	481.465	373.648	308.831	268.408	241.944	223.944	211.225	202.141	195.254	189.986	797.93	566.62	430.606	348.789	297.859	264.423	241.62	225.761	214.155	205.592
MP10	1	2	76	729.8	746.9	748	17.1	1.1	18.2	11.62	12.05	11.98	15.88	18.18	1.67558	17.89	4.30048	2.3	21.1982	-0.29	2.01	48.3173	19.7349	22.5612	22.0444	2.82631	-0.516868	2.30944	1718.88	1226.37	936.904	762.819	654.253	583.157	534.783	500.771	476.072	457.735	443.639	1905.37	1342.46	1011.43	812.651	688.229	606.988	551.699	512.855	484.651	463.699
MP11	1	2	76	619.1	635.1	664	16	28.9	44.9	10.99	11.66	11.8	12.33	15.21	1.38525	16.09	4.10459	2.88	26.2295	0.88	3.76	95.9184	15.6113	18.783	20.0269	3.17169	1.24391	4.41559	1391.24	1001.66	772.602	635.204	549.097	492.785	454.559	427.71	408.204	393.656	382.505	1572.69	1103.85	828.409	662.763	559.452	491.796	445.71	413.366	389.925	372.387
MP12	1	2	76	323.8	372.6	356.3	48.8	-16.3	32.5	10.18	10.69	10.6	7.58	9.75	0.899446	9.21	2.3025	2.17	20.0185	-0.54	1.63	40.75	9.48542	12.0052	11.455	2.51979	-0.550209	1.96958	787.338	550.575	411.475	327.75	275.562	241.35	218.212	201.85	190.025	181.2	174.4	973.075	673.537	497.375	391.663	325.438	282.212	252.762	232.012	217.012	205.875
MP13	1	2	77	605.2	639	630.2	33.8	-8.8	25	11.1	11.36	11.52	12.65	14.09	1.26595	14.76	2.61702	1.44	12.938	0.67	2.11	37.4113	15.7545	17.4837	18.3732	1.72917	0.889499	2.61867	1379.2	986.12	754.92	616.18	529.25	472.43	433.93	406.76	387.07	372.38	361.11	1513.68	1077.35	820.88	666.86	570.38	507.47	464.66	434.52	412.64	396.37
MP14	1	2	77	558.8	566.7	613	7.9	46.3	54.2	10.69	10.97	11.37	11.07	12.21	1.08921	14.15	2.57741	1.14	10.1695	1.94	3.08	56.102	13.7026	15.0833	17.4228	1.38078	2.33946	3.72024	1226.08	884.163	683.041	562.327	486.867	437.5	403.929	380.316	363.194	350.429	340.663	1316.91	940.531	719.255	586.367	503.184	448.857	411.908	385.949	367.102	353.061
MP15	1	2	77	675.3	701.4	722.2	26.1	20.8	46.9	11.27	11.53	11.83	13.83	15.15	1.36119	16.79	3.30512	1.32	11.8598	1.64	2.96	58.2677	17.1487	18.8364	20.6887	1.68774	1.8523	3.54004	1509.87	1081.98	830.356	679.161	584.678	522.966	480.954	451.391	429.92	414	401.701	1632.63	1162.56	886.23	720.046	616.448	548.598	502.448	469.966	446.437	428.943
MP16	1	2	78	538.7	556.8	536.7	18.1	-20.1	-2	10.74	10.93	10.67	11.17	12.39	1.08304	11.11	3.61889	1.22	10.6643	-1.28	-0.06	-1.9544	13.4038	14.7455	13.3106	1.34167	-1.43485	-0.0931819	1203.64	869.136	672.5	554.545	480.5	432.182	399.409	376.364	359.591	347.091	337.545	1307.27	939.455	723.045	593.091	511.864	458.818	422.545	397.318	378.909	365.091
MP17	1	2	79	1042.2	1056.1	1051.3	13.9	-4.8	9.1	12.07	12.19	12.24	21.12	22.1	2.29491	22.3	5.46569	0.98	10.1765	0.2	1.18	28.9216	26.2319	27.2998	27.8105	1.06786	0.510733	1.5786	2358.48	1703.9	1319.05	1087.97	943.335	848.838	784.563	739.377	706.623	682.186	663.515	2441.15	1759.91	1359.35	1118.82	968.382	870.048	803.158	756.091	721.994	696.582
MP18	1	2	80	829.5	938.9	941.1	109.4	2.2	111.6	11.71	12.22	12.28	17.08	20.74	1.42055	21.19	4.8379	3.66	25.0685	0.45	4.11	93.8356	21.1196	25.7192	26.0255	4.59963	0.306235	4.90587	1857.82	1330.77	1020.96	834.89	718.429	642.374	590.648	554.198	527.813	508.165	493.099	2224.57	1582.78	1205.45	979.022	837.132	744.473	681.418	637.132	605	581.088
MP19	1	2	80	630.3	739	783.5	108.7	44.5	153.2	11.25	11.77	11.95	13.7	16.68	1.14876	17.86	4.39901	2.98	20.5234	1.18	4.16	102.463	16.8701	20.5675	22.1859	3.69742	1.61838	5.31581	1455.75	1034.78	787.268	638.567	545.711	484.907	443.546	414.505	393.423	377.732	365.732	1766.13	1252.87	951.165	769.866	656.608	582.474	532.082	496.691	471	451.835
MP2	1	2	81	707.6	730.5	736.2	22.9	5.7	28.6	11.44	11.85	11.02	15.04	16.97	1.46799	17.47	3.73291	1.93	16.6955	0.5	2.43	51.9231	18.4295	20.9141	21.5335	2.48457	0.619383	3.10395	1609.52	1149.59	879.259	716.881	615.289	548.919	503.748	471.978	448.948	431.778	418.644	1772.01	1250.07	943.289	759	643.733	568.422	517.17	481.148	455.015	435.541
MP20	1	2	82	673.2	704	708.4	30.8	4.4	35.2	11.27	11.64	11.75	13.78	15.71	1.09401	16.2	3.44681	1.93	13.4401	0.49	2.42	51.4894	17.0423	19.3884	20.0279	2.34609	0.639456	2.98554	1504.01	1078.68	828.714	678.714	584.633	523.224	481.469	452.082	430.857	414.939	402.806	1662.42	1178.54	894.122	723.082	616.408	546.571	499.112	465.673	441.449	423.439
MP21	1	2	83	703.3	739.7	743.5	36.4	3.8	40.2	11.2	11.53	11.53	13.76	15.65	1.23423	15.76	3.16466	1.89	14.9054	0.11	2	40.1606	17.1667	19.2773	19.3682	2.11068	0.0908122	2.2015	1526.58	1098.18	846.295	695.154	600.487	538.615	496.577	466.949	445.59	429.564	417.295	1688.62	1207.59	924.769	754.897	648.59	579.205	531.974	498.769	474.679	456.744
MP22	1	2	83	881	903.2	903.5	22.2	0.3	22.5	11.73	12.08	12.07	17.46	19.43	1.55564	19.37	4.01035	1.97	15.7726	-0.06	1.91	39.5445	21.6268	24.0384	24.0495	2.4116	0.0111094	2.42271	1924.41	1384.72	1067.39	876.913	757.696	679.783	626.797	589.58	562.58	542.391	526.971	2082.91	1483.06	1130.39	918.797	786	699.522	640.609	599.174	569.087	546.783
MP23	1	2	84	545.9	567.8	568.4	21.9	0.6	22.5	10.57	10.96	10.95	10.57	12.26	1.04518	12.19	2.59915	1.69	14.4075	-0.07	1.62	34.5416	13.0459	14.9882	15.0817	1.94228	0.0934957	2.03577	1184.52	858.988	667.598	552.549	480.695	433.732	401.768	379.317	362.976	350.829	341.512	1312.27	938.183	718.39	586.341	503.671	449.695	412.976	387.159	368.488	354.537
MP24	1	2	84	476	497.6	510.2	21.6	12.6	34.2	10.39	10.72	10.76	9.2	10.54	0.882747	10.85	2.77494	1.34	11.2228	0.31	1.65	42.1995	11.4844	13.0736	13.4182	1.58928	0.344559	1.93384	1041.8	755.184	586.735	485.602	422.276	380.908	352.735	333	318.653	307.959	299.684	1152.16	825.939	634.112	519.133	446.847	399.786	367.745	345.235	328.857	316.735
MP25	1	2	85	971.2	990.9	996.1	19.7	5.2	24.9	12.1	12.26	12.46	19.96	21.29	1.7801	22.41	4.18097	1.33	11.1204	1.12	2.45	45.709	24.7179	26.242	27.7031	1.52411	1.46111	2.98522	2161.63	1544.78	1182.19	964.68	828.139	739.131	678.557	635.943	605.082	582.107	564.475	2278.72	1623.83	1238.85	1008.01	863.057	768.488	704.195	658.976	626.228	601.764
MP26	1	2	85	459.2	508.2	503.1	49	-5.1	43.9	10.48	10.67	10.96	9.35	10.31	0.875212	11.33	2.20858	0.96	8.14941	1.02	1.98	38.5965	11.492	12.689	14.0287	1.19696	1.33971	2.53667	1006.36	719.53	550.983	449.791	386.391	345.035	316.835	297.017	282.687	271.957	263.713	1118.78	802.156	615.974	504.357	434.261	388.53	357.443	335.583	319.739	307.948
MP27	1	2	86	613	684.5	749.5	71.5	65	136.5	11.24	11.56	11.7	13.52	15.41	1.32161	16.64	3.25	1.89	16.2093	1.23	3.12	60.9375	16.6267	19.1408	20.6489	2.51413	1.50809	4.02222	1434.05	1019.11	775.228	628.813	537.099	477.205	436.45	407.807	387.082	371.556	359.696	1640.24	1162.61	881.813	713.251	607.632	538.719	491.789	458.766	434.901	417.099
MP28	1	2	86	308	335.9	324.5	27.9	-11.4	16.5	9.65	10.23	10.02	5.79	7.76	0.582146	6.98	1.86631	1.97	14.7787	-0.78	1.19	31.8182	7.28745	9.70541	8.77727	2.41797	-0.928139	1.48983	661.403	479.493	372.597	308.104	268.208	241.987	224.156	211.571	202.481	195.688	190.481	820.065	577.805	435.481	349.857	296.532	261.455	237.74	220.974	208.87	199.831
MP29	1	2	87	301.5	317.9	331.9	16.4	14	30.4	9.49	10.03	9.94	5.59	7.25	0.960265	6.99	2.08657	1.66	21.9868	-0.26	1.4	41.791	6.85	8.91824	8.75	2.06824	-0.168239	1.9	631.189	460.264	359.745	299.387	261.642	236.991	220.189	208.387	199.868	193.453	188.585	762.641	540.038	409.283	330.481	281.519	249.34	227.547	212.123	201.057	192.717
MP3	1	2	88	407	464.8	515.6	57.8	50.8	108.6	10.37	10.73	10.91	8.64	10.31	0.826122	11.37	3.22096	1.67	13.3814	1.06	2.73	77.3371	10.8256	12.7805	13.9871	1.95493	1.20657	3.1615	950	679.789	521.042	425.648	365.944	326.93	300.465	281.803	268.338	258.169	250.451	1108.56	789.606	602.169	489.69	419.141	373.07	341.732	319.662	303.775	291.817
MP30	1	2	89	378	419.1	387.3	41.1	-31.8	9.3	10.14	10.4	10.32	8.01	8.96	1.24272	8.59	2.65944	0.95	13.1761	-0.37	0.58	17.9567	10.0149	11.2275	10.6415	1.21265	-0.586012	0.626637	865.688	615.759	468.884	380.58	325.366	289.339	264.795	247.536	235	225.705	218.562	969.714	689.571	524.884	425.812	364.018	323.554	296.062	276.768	262.705	252.295
MP31	1	2	89	493.5	525.4	525.1	31.9	-0.3	31.6	10.5	10.84	10.84	9.71	11.17	1.46013	11	3.1339	1.46	19.085	-0.17	1.29	36.7521	12.0246	13.7266	13.6884	1.70208	-0.0382446	1.66384	1068.41	768.339	591.929	486.161	419.714	376.455	346.938	326.152	311.17	299.982	291.446	1193.19	850.652	649.268	528.536	452.705	403.179	369.589	345.875	328.768	316.018
MP32	1	2	90	401.5	414.6	447.8	13.1	33.2	46.3	10.02	10.3	10.54	7.37	8.41	0.93757	9.6	2.25882	1.04	11.5942	1.19	2.23	52.4706	9.36084	10.6161	11.9261	1.25522	1.31004	2.56526	857.133	623.482	486.193	403.518	352.096	318.422	295.482	279.337	267.639	258.916	252.265	937.012	672.108	516.361	422.819	364.313	326.084	300.048	281.783	268.542	258.639
MP33	1	2	91	342.7	399.1	392.7	56.4	-6.4	50	10.2	10.73	10.57	7.55	9.7	0.997942	9.25	2.26161	2.15	22.1193	-0.45	1.7	41.5648	9.54351	12.1755	11.5087	2.63203	-0.666883	1.96515	805.338	567.156	427.169	342.987	290.532	256.182	232.727	216.312	204.403	195.507	188.74	1001.32	697.468	518.896	411.675	344.442	300.623	270.792	249.779	234.507	223.247
MP34	1	2	91	270.4	298.6	297.8	28.2	-0.8	27.4	9.52	10.13	10.01	5.68	7.26	0.796926	7.08	1.75682	1.58	17.3436	-0.18	1.4	34.7395	6.96048	9.03143	8.51286	2.07095	-0.518571	1.55238	605.771	432.029	329.943	268.271	230.243	205.243	188.143	176.129	167.471	160.986	155.986	743.114	517.771	385.271	305.557	255.957	223.414	201.229	185.714	174.457	166.029
MP35	1	2	92	391.6	426	416.9	34.4	-9.1	25.3	10.25	10.48	10.49	8.14	9.17	0.969345	9.17	2.2698	1.03	10.8879	0	1.03	25.495	10.1527	11.3945	11.36	1.24178	-0.0344747	1.20731	888.945	635.603	486.685	397.151	341.233	304.671	279.781	262.356	249.575	240.26	232.932	992.507	708.164	540.973	440.671	377.795	336.781	308.836	289.233	275	264.425
MP36	1	2	93	875.2	889.8	902.2	14.6	12.4	27	11.9	12.26	12.1	18.58	21.19	1.96022	20.06	4.99005	2.61	24.1443	-1.13	1.48	36.8159	22.9719	25.8279	24.6926	2.85602	-1.13534	1.72068	2024.83	1451.58	1114.59	912.265	785.566	702.771	646.518	606.928	578.181	556.795	540.422	2233.87	1589.31	1210.42	983.133	840.47	747.422	684.193	639.675	607.398	583.325
MP37	1	2	94	942.4	946	948.2	3.6	2.2	5.8	11.98	12.33	12.25	19.88	22.02	1.98557	21.67	5.03953	2.14	19.2967	-0.35	1.79	41.6279	24.4256	27.1008	26.7163	2.67521	-0.384553	2.29065	2187.4	1577.85	1219.55	1004.6	869.683	781.695	721.866	679.768	649.268	626.537	609.159	2357.33	1681.07	1283.41	1044.89	895.293	797.634	731.281	684.573	650.683	625.5
MP38	1	2	95	559	612.4	617.4	53.4	5	58.4	10.87	11.23	11.33	11.3	13.25	0.811887	13.55	2.11388	1.95	11.9485	0.3	2.25	35.1014	14.1211	16.1354	16.7821	2.01426	0.646708	2.66097	1236.23	883.822	676.667	552.344	474.444	423.589	388.967	364.656	347	333.822	323.8	1380.34	977.7	741.022	599.011	509.911	451.833	412.222	384.5	364.344	349.289
MP39	1	2	96	1090.7	1139.9	1142.8	49.2	2.9	52.1	12.33	12.53	12.66	22.75	24.64	2.83218	25.58	6.44332	1.89	21.7241	0.94	2.83	71.2846	28.388	30.5167	31.3882	2.12866	0.871545	3.0002	2507.11	1798.71	1382.26	1132.12	975.61	873.427	803.829	754.988	719.476	693.024	672.805	2673.28	1911.89	1464.11	1195.23	1026.99	917.134	842.281	789.744	751.598	723.195
MP4	1	2	97	616.8	661.4	648.3	44.6	-13.1	31.5	10.82	11.39	11.36	11.79	14.49	1.21053	14.19	4.18584	2.7	22.5564	-0.3	2.4	70.7965	14.6398	17.9242	17.63	3.28438	-0.294166	2.99021	1339.04	973.688	758.987	630.138	549.275	496.487	460.65	435.362	417.15	403.513	393.05	1556.6	1109.32	846.275	688.45	589.513	525.05	481.15	450.225	427.825	411.15
MP40	1	2	98	384.8	399.3	390.6	14.5	-8.7	5.8	9.97	10.27	10.19	7.07	8.11	0.818365	7.78	2.48562	1.04	10.4945	-0.33	0.71	22.6837	9.01585	10.3055	9.92276	1.28963	-0.382723	0.90691	826.585	601.634	469.268	389.744	340.232	307.78	285.634	270.085	258.841	250.427	244.049	906.719	649.573	498.439	407.549	350.817	313.683	288.39	270.72	257.768	248.207
MP41	1	2	99	957.1	962.7	961.8	5.6	-0.9	4.7	11.97	12.17	12.19	19.83	20.95	2.58323	21.09	5.71545	1.12	13.8101	0.14	1.26	34.1463	24.4552	25.879	26.0278	1.42381	0.148809	1.57262	2183.8	1573.51	1214.74	999.583	864.571	776.44	716.488	674.369	643.857	621.107	603.667	2271.17	1625.42	1245.76	1017.82	875.107	781.833	718.429	673.893	641.524	617.464
MP42	1	2	100	860.1	870.5	879	10.4	8.5	18.9	11.79	12.01	12.22	18.11	19.46	2.15982	20.69	8.41057	1.35	14.9834	1.23	2.58	104.878	22.5496	24.0213	25.7771	1.47168	1.75582	3.22751	2013.67	1450.98	1120.18	921.578	797.181	715.928	660.699	621.843	593.663	572.651	556.639	2114.84	1515.36	1162.93	951.542	818.988	732.398	673.566	632.084	602.133	579.783
MP43	1	2	101	601.9	648.7	645	46.8	-3.7	43.1	10.91	11.4	11.28	12.19	14.4	1.47692	13.98	2.93082	2.21	22.6667	-0.42	1.79	37.5262	15.2943	17.8942	17.3371	2.59983	-0.557044	2.04278	1359.03	977.361	752.907	618.258	533.907	478.784	441.371	414.99	395.804	381.608	370.711	1543.81	1097.2	834.753	677.021	578.433	514.031	470.165	439.361	416.948	400.361
MP44	1	2	102	289.5	381.8	328	92.3	-53.8	38.5	9.36	10.29	10.01	5.4	8.42	0.804202	7.36	1.91667	3.02	28.8443	-1.06	1.96	51.0417	6.42825	10.3711	9.14187	3.94289	-1.22927	2.71362	591.402	430.988	336.646	279.988	244.524	221.451	205.707	194.61	186.585	180.585	175.988	882.768	623.939	471.829	380.512	323.329	285.915	260.5	242.622	229.744	220.049
MP45	1	2	102	431.4	454.6	454.2	23.2	-0.4	22.8	10.24	10.99	10.71	8.34	11.17	0.907392	10.27	2.20386	2.83	22.9894	-0.9	1.93	41.4163	10.3675	13.9148	12.6786	3.54724	-1.23623	2.31101	940.139	681.417	529.374	437.983	380.861	343.53	318.087	300.304	287.365	277.661	270.287	1162.31	815.026	610.948	488.539	411.609	361.47	327.426	303.435	286.087	273.113
MP47	1	2	103	337.4	364.9	362.7	27.5	-2.2	25.3	9.64	10.14	10.12	6.02	7.68	1.15315	7.68	2.34146	1.66	24.9249	0	1.66	50.6098	7.54903	9.60338	9.51184	2.05435	-0.0915456	1.9628	707.783	519.42	408.638	341.899	300.522	273.348	254.841	241.899	232.478	225.391	220.014	843.29	603.652	462.754	378.043	325.217	290.696	267.087	250.507	238.638	229.58
MP5	1	2	103	55.9	104	88.1	48.1	-15.9	32.2	7.71	8.4	8.29	0.65	2.14	0.331783	1.85	0.560606	1.49	23.1008	-0.29	1.2	36.3636	0.952381	2.6121	2.25595	1.65972	-0.356151	1.30357	101.69	77.8929	63.9048	55.619	50.2143	46.8452	44.5476	42.869	41.7262	40.8095	40.1667	231.381	166.155	127.869	105.095	90.4643	81.0595	74.6548	70.1429	66.8214	64.4405
MP6	1	2	104	266.4	300.8	322.4	34.4	21.6	56	9.39	9.95	9.94	5.17	6.93	0.59029	7.1	1.70673	1.76	14.9915	0.17	1.93	46.3942	6.34167	8.66438	8.5775	2.32271	-0.0868754	2.23583	568.3	410.013	316.975	261.2	226.125	203.288	187.8	176.812	168.938	163.025	158.5	723.45	507.25	380.112	303.85	256.062	224.837	203.587	188.637	177.85	169.762
MP7	1	2	105	291.7	403.6	394.1	111.9	-9.5	102.4	9.56	10.83	10.69	5.53	10.32	0.817102	9.77	2.24083	4.79	37.9256	-0.55	4.24	97.2477	6.9241	12.6629	11.9882	5.73875	-0.674698	5.06406	634.072	461.289	359.735	298.386	260.518	235.627	218.627	206.675	198.024	191.59	186.59	1041.14	725.133	539.422	428	358.036	312.47	281.374	259.554	243.819	232
MP8	1	2	105	343.6	386.9	398	43.3	11.1	54.4	10.29	10.54	10.6	8.04	9.33	0.729476	9.61	1.91434	1.29	10.086	0.28	1.57	31.2749	10.0485	11.4267	11.6721	1.37813	0.245416	1.62354	842.525	591.787	444.362	355.75	300.413	264.25	239.613	222.25	209.688	200.413	193.25	961.15	675.938	508.263	407.65	344.638	303.5	275.55	255.85	241.538	230.925
MP9	1	2	106	287.5	415.5	404.5	128	-11	117	9.68	10.54	10.76	5.89	9.3	0.869972	10.2	2.85714	3.41	31.899	0.9	4.31	120.728	7.44277	11.545	12.67	4.10221	1.12506	5.22727	644.084	458.41	349.181	283.494	242.542	215.771	197.518	184.723	175.458	168.47	163.181	976.265	688.229	518.867	417.157	353.458	311.867	283.566	263.699	249.241	238.542
[truncated: 12 more columns]

## Sheet: data-106人
106	106	106	103	106	106	106
case number	GP	age	gs	bgr	psa0	pas1
1	0	70	6	1	4.34	2.24
2	1	80	6	4	80.79	57.05
3	0	82	7	1	24.85	23.28
4	0	74	7	2	5.78	0.03
5	1	73	7	3	56.49	56.49
6	0	78	7	1	28.04	1.89
7	0	67	7	1	48.75	0.006
8	0	91	7	2	49.71	1.57
9	0	80	7	2	11.02	1.14
10	0	77	7	1	32.28	4.77
11	0	78	7	2	11	11
12	0	75	7	1	2.11	0.007
13	0	71	7	2	16.94	15.33
14	0	72	7	1	2.29	7.03
15	1	91	7	4	139	457.2
16	0	65	7	1	43.29	1.4
17	0	85	7	0	10.81	39.3
18	1	88	7	3	24337	0.089
19	0	86	7	1	36.83	147.6
20	0	78	7	1	4.25	0.016
21	0	71	7	2	289	0.006
22	0	72	7	1	38.2	2.52
23	0	86	7	1	117	0.014
24	1	58	7	3	128	4.96
25	0	74	7	2	36.52	0.982
26	0	76	7	1	17.21	0.012
27	1	64	7	3	13.26	14.38
28	0	70	7	1	168	34.99
29	0	59	7	1	32.55	7.86
30	1	86	8	3	1189	0.006
31	0	73	8	1	12.95	4.98
32	0	64	8	1	58.69	58.69
33	0	95	8	2	118	5.35
34	0	72	8	1	251	8.88
35	0	83	8	1	5.93	1.91
36	1	64	8	3	88.84	88.84
37	0	67	8	1	13.82	3.27
38	0	57	8	1	8.29	0.078
39	1	70	8	3	99.25	99.25
40	1	83	8	3	9.82	10.3
41	1	77	8	4	0.123	3.46
42	1	64	8	3	887	14.62
43	1	68	8	4	1390	1390
44	0	69	8	1	68.8	63.99
45	1	71	8	4	34.85	789.1
46	1	71	8	3	2249	2249
47	0	64	8	1	14.78	1.74
48	1	67	8	4	3189	3189
49	0	72	8	1	523	2.86
50	1	75	8	3	7458	46.55
51	1	65	8	3	11750	154.4
52	0	82	8	2	228.2	302.7
53	1	79	8	3	1307	1307
54	1	58	8	4	72.47	72.47
55	0	71	9	1	1567	20.87
56	0	88	9	1	7.01	200.6
57	0	79	9	2	1.14	2.96
58	0	91	9	1	129	7.87
59	1	69	9	1	69.62	2.71
60	0	68	9	1	304.6	10.8
61	1	71	9	3	84.24	84.24
62	1	68	9	4	322.9	35.3
63	0	77	9	2	38.42	1.4
64	0	77	9	2	128	0.313
65	0	70	9	1	19.16	0.692
66	1	64	9	4	101.3	33.68
67	1	86	9	4	6427	1101
68	1	66	9	4	123.9	123.9
69	1	82	9	3	981.3	104
70	0	77	9	1	396	1116
71	1	72	9	4	3923	1127
72	1	74	9	4	2262	2262
73	1	68	9	3	13.98	5.26
74	1	66	9	4	176.7	176.7
75	1	71	9	4	1265	1265
76	1	85	9	4	464	464
77	1	81	9	4	576.8	30.06
78	0	77	9	2	346.1	0.308
79	0	94	9	2	157	1.33
80	1	51	9	3	8439	8439
81	0	78	9	1	10.86	22.57
82	1	65	9	4	444.6	358.5
83	0	66	9	2	9.04	5.07
84	0	82	9	2	69.63	0.003
85	1	57	9	4	223.8	223.8
86	1	82	9	4	54.94	7.95
87	1	82	9	3	56.75	3.04
88	1	68	9	3	960.1	4.44
89	0	60	9	1	6.49	0.014
90	0	66	9	2	150.9	0.003
91	0	59	9	1	28.86	0.003
92	1	70	9	4	343.5	343.5
93	1	67	10	4	52.25	18.41
94	1	65	10	4	1095	1095
95	1	90	10	3	231.3	8.84
96	1	79	10	4	2293	2293
97	0	69	10	2	466.6	1.9
98	0	70	10	1	254.6	2.31
99	1	74	10	3	1583	1.64
100	0	75	10	2	4.77	0.006
101	1	71	10	4	32.62	2.88
102	1	70	10	4	6.58	64.92
103	0	80	10	1	91.61	1.89
104	1	90		4	1580	1580
105	0	79		2	1.59	0.235
106	0	70		1	0.643	0.643

## Sheet: coding
data-n=106				data
Name	Name			No	No
PatientID	ID			M vs B	GP	1"malignant" 0"benign or negative".
M vs B	GP	1"malignant" 0"benign or negative".		Group	gp2	1"New Mal" 2"Post Tx" 3"BI" 4"DJD".
Age	age			Name	Name
Gleason's score	gs			PatientID	ID
Bone scan Grade	bgr			N(HU)	A01
origin PSA	psa0			A(HU)	A02
f/u PSA	pas1			V(HU)	A03
				A-N(HU)	A04
				V-A(HU)	A05
				V-N(HU)	A06
				N(ze)	A07
				A(ze)	A08
				V(ze)	A09
				N(InW)	A10
				A(InW)	A11
				nAInW	A12
				V(InW)	A13
				nVInW	A14
				A-N(InW)	A15
				A-N(InW)%	A16
				V-A(InW)	A17
				V-N(InW)	A18
				V-N(InW)%	A19
				N(slope)	A20
				A(slope)	A21
				V(slope)	A22
				A-N(slope)	A23
				V-A(slope)	A24
				V-N(slope)	A25
				N40	B01
				N50	B02
				N60	B03
				N70	B04
				N80	B05
				N90	B06
				N100	B07
				N110	B08
				N120	B09
				N130	B10
				N140	B11
				A40	B12
				A50	B13
				A60	B14
				A70	B15
				A80	B16
				A90	B17
				A100	B18
				A110	B19
				A120	B20
				A130	B21
				A140	B22
				V40	B23
				V50	B24
				V60	B25
				V70	B26
				V80	B27
				V90	B28
				V100	B29
				V110	B30
				V120	B31
				V130	B32
				V140	B33

## Sheet: Supplementary-N=106
Tests of Normality
	Kolmogorov-Smirnov					Total (n=106)									nBS (n=57)									pBS(n=49)									p value
	Statistic	df	Sig.			n	Mean	±SD	Min	Max	Q1	Median	Q3	IQR	n	Mean	±SD	Min	Max	Q1	Median	Q3	IQR	n	Mean	±SD	Min	Max	Q1	Median	Q3	IQR
Age	0.0946825	106	0.0204467		Age	106	73.717	8.98014	51	95	67.75	72	80	(67.75-80)	57	74.7018	8.61677	57	95	69.5	74	79.5	(69.5-79.5)	49	72.5714	9.343	51	91	66	71	80.5	(66-80.5)	0.179729
Gleason's score	0.232364	103	5.11407e-15		Gleason's score	103	8.28155	1.03296	6	10	7	8	9	(7-9)	55	8.01818	1.04511	6	10	7	8	9	(7-9)	48	8.58333	0.941554	6	10	8	9	9	(8-9)	0.00538194
origin PSA	0.377851	106	6.43474e-43		origin PSA	106	898.022	2885.94	0.123	24337	16.4	82.515	408.15	(16.4-408.15)	57	114.443	231.832	0.643	1567	9.925	32.55	128.5	(9.93-128.5)	49	1809.53	4071.73	0.123	24337	71.045	322.9	1485	(71.05-1485)	2.49484e-07
f/u PSA	0.373682	106	6.17191e-42		f/u PSA	106	315.275	978.75	0.003	8439	1.6225	8.395	100.438	(1.62-100.44)	57	37.8111	154.128	0.003	1116	0.2715	1.91	9.84	(0.27-9.84)	49	638.039	1367.49	0.006	8439	9.57	84.24	942.05	(9.57-942.05)	1.88463e-09
					Mann-Whitney U test.

## Sheet: Supplementary-N=159
Tests of Normality
	Kolmogorov-Smirnov					Total (n=159)									nBS (n=67)									pBS (n=92)									p value
	Statistic	df	Sig.			n	Mean	±SD	Min	Max	Q1	Median	Q3	IQR	n	Mean	±SD	Min	Max	Q1	Median	Q3	IQR	n	Mean	±SD	Min	Max	Q1	Median	Q3	IQR				n	(%)
N(HU)	0.0820954	159	0.0107739		N(HU)	159	511.616	210.932	55.9	1090.7	338.7	481.5	619.1	(338.7-619.1)	67	513.47	231.968	93.8	969.9	315.7	452.1	687.5	(315.7-687.5)	92	510.265	195.498	55.9	1090.7	353.875	488.45	604.375	(353.88-604.38)	0.702494		M vs B
A(HU)	0.0887162	159	0.00383997		A(HU)	159	537.87	209.306	104	1139.9	378.5	510.9	648.9	(378.5-648.9)	67	519.484	230.957	121.2	969.1	319.5	458.1	697.9	(319.5-697.9)	92	551.26	192.215	104	1139.9	404.025	532.95	646.275	(404.03-646.28)	0.143865		benign or negative	67	0.421384
V(HU)	0.0775438	159	0.0206687		V(HU)	159	540.241	210.914	88.1	1142.8	386.7	513.5	664	(386.7-664)	67	522.958	230.21	124.4	967.3	320.9	475.9	697.4	(320.9-697.4)	92	552.827	196.01	88.1	1142.8	396.125	523	647.475	(396.13-647.48)	0.172056		malignant	92	0.578616
A-N(HU)	0.10722	159	0.000126738		A-N(HU)	159	26.2541	27.9418	-57	128	5.6	22.2	41.3	(5.6-41.3)	67	6.01343	13.9312	-57	65.1	0.2	4	10.5	(0.2-10.5)	92	40.9946	26.3347	3.6	128	22.75	34.55	49.95	(22.75-49.95)	3.75786e-21		Group
V-A(HU)	0.15835	159	1.79379e-10		V-A(HU)	159	2.37107	15.7989	-53.8	75.2	-5.2	0.9	6.7	(-5.2-6.7)	67	3.47463	10.5396	-15.4	54.6	-2.2	2	6.7	(-2.2-6.7)	92	1.56739	18.742	-53.8	75.2	-8.775	-0.6	6.775	(-8.77-6.77)	0.0743842		New Mal	46	0.289308
V-N(HU)	0.131969	159	3.92249e-07		V-N(HU)	159	28.6252	31.289	-18.3	153.2	6.3	22.8	42.9	(6.3-42.9)	67	9.48806	15.8149	-18.3	85.7	2	6.3	14.6	(2-14.6)	92	42.562	32.4406	-4.7	153.2	23.2	34	49.925	(23.2-49.93)	1.31364e-16		Post Tx	46	0.289308
N(ze)	0.0470784	159	.200*		N(ze)	159	10.5443	0.830505	7.71	12.33	9.98	10.51	11.19	(9.98-11.19)	67	10.5913	0.890466	8.03	12.19	9.89	10.56	11.32	(9.89-11.32)	92	10.51	0.787183	7.71	12.33	10	10.505	10.91	(10-10.91)	0.656494		BI	27	0.169811
A(ze)	0.0467317	159	.200*		A(ze)	159	10.8765	0.7747	8.4	12.53	10.3	10.86	11.4	(10.3-11.4)	67	10.7652	0.85703	8.45	12.27	10.1	10.67	11.43	(10.1-11.43)	92	10.9576	0.702534	8.4	12.53	10.4275	10.98	11.3825	(10.43-11.38)	0.0880393		DJD	40	0.251572
V(ze)	0.0382098	159	.200*		V(ze)	159	10.8916	0.795879	8.29	12.66	10.29	10.86	11.42	(10.29-11.42)	67	10.8145	0.84291	8.6	12.37	10.12	10.7	11.5	(10.12-11.5)	92	10.9477	0.759553	8.29	12.66	10.49	10.925	11.4	(10.49-11.4)	0.230151
N(InW)	0.0934465	159	0.00172878		N(InW)	159	10.4342	4.46075	0.65	22.75	7.07	9.71	13.05	(7.07-13.05)	67	10.7154	4.83945	1.25	20.62	6.96	9.92	13.92	(6.96-13.92)	92	10.2293	4.17875	0.65	22.75	7.25	9.675	12.0375	(7.25-12.04)	0.73641
A(InW)	0.0955942	159	0.00118331		A(InW)	159	11.8165	4.489	2.14	24.64	8.41	11.17	14.49	(8.41-14.49)	67	11.3254	4.84192	2.22	20.98	7.33	10.22	14.9	(7.33-14.9)	92	12.1741	4.20445	2.14	24.64	9.0025	11.795	14.4675	(9-14.47)	0.0937209
nAInW	0.0959905	159	0.00110208		nAInW	159	1.09548	0.461907	0.212237	3.29836	0.78538	1.01243	1.32995	(0.79-1.33)	67	1.0393	0.505626	0.212237	3.29836	0.656329	0.986874	1.32995	(0.66-1.33)	92	1.1364	0.425448	0.331783	2.83218	0.837084	1.07285	1.33109	(0.84-1.33)	0.0650013
V(InW)	0.0919394	159	0.00224159		V(InW)	159	11.9616	4.6416	1.85	25.58	8.42	11.11	14.76	(8.42-14.76)	67	11.5657	4.89018	2.51	21.42	7.32	10.32	15.01	(7.32-15.01)	92	12.2499	4.45683	1.85	25.58	9.1175	11.47	14.6825	(9.12-14.68)	0.170963
nVInW	0.103225	159	0.000282692		nVInW	159	3.11145	1.27475	0.453888	8.41057	2.25882	2.81702	3.96959	(2.26-3.97)	67	3.08321	1.40433	0.453888	7.32639	2.09036	2.79675	4.07031	(2.09-4.07)	92	3.13201	1.17901	0.560606	8.41057	2.28396	2.83708	3.66115	(2.28-3.66)	0.518723
A-N(InW)	0.0773995	159	0.021084		A-N(InW)	159	1.38233	0.939235	-0.4	4.79	0.7	1.29	1.93	(0.7-1.93)	67	0.61	0.464608	-0.4	1.42	0.3	0.62	0.98	(0.3-0.98)	92	1.94478	0.784922	0.55	4.79	1.35	1.82	2.21	(1.35-2.21)	1.37798e-22
A-N(InW)%	0.0485287	159	.200*		A-N(InW)%	159	12.616	8.1522	-3.01887	37.9256	6.60793	11.8841	18.0711	(6.61-18.07)	67	5.47764	4.17743	-3.01887	14	2.746	5.31277	8.42935	(2.75-8.43)	92	17.8145	6.15577	6.09081	37.9256	13.2415	17.1067	21.9211	(13.24-21.92)	9.91493e-24
V-A(InW)	0.0711215	159	0.0478401		V-A(InW)	159	0.145094	0.632628	-1.6	2.06	-0.26	0.13	0.46	(-0.26-0.46)	67	0.240299	0.451459	-1.13	1.51	0.02	0.23	0.42	(0.02-0.42)	92	0.0757609	0.731798	-1.6	2.06	-0.435	0.015	0.4975	(-0.44-0.5)	0.0509675
V-N(InW)	0.0964701	159	0.00101074		V-N(InW)	159	1.52742	0.983759	-0.77	5.04	0.82	1.34	2.01	(0.82-2.01)	67	0.850299	0.471641	-0.77	1.94	0.59	0.82	1.14	(0.59-1.14)	92	2.02054	0.967251	-0.06	5.04	1.3625	1.9	2.4275	(1.36-2.43)	4.02886e-17
V-N(InW)%	0.118387	159	1.11047e-05		V-N(InW)%	159	38.8445	24.2879	-18.2898	120.728	22.1805	35.9773	47.6471	(22.18-47.65)	67	22.2768	12.4991	-18.2898	52.2727	14.8148	20.8226	28.9888	(14.81-28.99)	92	50.9101	23.699	-1.9544	120.728	36.7681	43.2402	61.8513	(36.77-61.85)	2.00115e-17
N(slope)	0.0880811	159	0.00425774		N(slope)	159	12.909	5.49995	0.952381	28.388	8.70179	12.0181	16.1226	(8.7-16.12)	67	13.2065	5.95198	1.59367	25.262	8.55873	12.0181	17.1841	(8.56-17.18)	92	12.6923	5.16864	0.952381	28.388	9.04114	12.0069	14.9697	(9.04-14.97)	0.812504
A(slope)	0.0908474	159	0.00269713		A(slope)	159	14.6684	5.5787	2.6121	30.5167	10.4267	14.1073	17.9994	(10.43-18)	67	14.1531	6.09269	2.76728	26.1615	9.08933	12.6229	18.4859	(9.09-18.49)	92	15.0437	5.17445	2.6121	30.5167	11.2377	14.544	17.9167	(11.24-17.92)	0.134541
V(slope)	0.0908563	159	0.00269314		V(slope)	159	14.8184	5.73624	2.25595	31.3882	10.4341	13.6671	18.5433	(10.43-18.54)	67	14.382	6.05885	3.1696	26.5054	9.25874	12.8963	18.5677	(9.26-18.57)	92	15.1362	5.50126	2.25595	31.3882	11.3749	14.0633	18.1962	(11.37-18.2)	0.223461
A-N(slope)	0.0564661	159	.200*		A-N(slope)	159	1.75943	1.11773	-0.474015	5.73875	1.06402	1.62623	2.43846	(1.06-2.44)	67	0.946571	0.768717	-0.474015	2.88216	0.394527	1.01116	1.4612	(0.39-1.46)	92	2.3514	0.948572	0.81528	5.73875	1.6662	2.15224	2.70208	(1.67-2.7)	5.68217e-17
V-A(slope)	0.059809	159	.200*		V-A(slope)	159	0.149967	0.812342	-2.1392	2.33946	-0.398984	0.139692	0.639456	(-0.4-0.64)	67	0.228919	0.701758	-2.1392	1.62094	-0.0329254	0.265516	0.568208	(-0.03-0.57)	92	0.0924685	0.883548	-1.8613	2.33946	-0.555336	0.0103043	0.644895	(-0.56-0.64)	0.0954445
V-N(slope)	0.108409	159	9.91137e-05		V-N(slope)	159	1.9094	1.16241	-0.508065	6.00732	1.14417	1.63988	2.53667	(1.14-2.54)	67	1.17549	0.626042	-0.508065	3.02176	0.782089	1.21458	1.5065	(0.78-1.51)	92	2.44387	1.1732	-0.0931819	6.00732	1.62688	2.29608	2.96461	(1.63-2.96)	3.36847e-14
N40	0.0904231	159	0.00289607		N40	159	1143.21	483.781	101.69	2507.11	786.85	1067.24	1413.82	(786.85-1413.82)	67	1159.69	525.131	166.222	2196	733	1047.19	1525	(733-1525)	92	1131.2	453.887	101.69	2507.11	806.315	1070.07	1354.03	(806.31-1354.03)	0.974956
N50	0.0898441	159	0.00318928		N50	159	821.133	346.883	77.8929	1798.71	550.575	765.695	1013.31	(550.58-1013.31)	67	830.288	377.063	126.519	1565.6	516.791	756.731	1096.18	(516.79-1096.18)	92	814.466	325.111	77.8929	1798.71	574.958	767.323	976.443	(574.96-976.44)	0.89179
N60	0.0915597	159	0.00239128		N60	159	631.725	266.416	63.9048	1382.26	416.073	586.765	772.602	(416.07-772.6)	67	636.474	289.902	103.009	1201.12	397.91	576.857	844.104	(397.91-844.1)	92	628.267	249.504	63.9048	1382.26	438.819	593.318	754.417	(438.82-754.42)	0.807097
N70	0.0938257	159	0.00161807		N70	159	517.967	218.247	55.619	1132.12	342.987	485.602	630.138	(342.99-630.14)	67	520.045	237.72	89.1296	983.5	323.099	475.58	692.731	(323.1-692.73)	92	516.454	204.23	55.619	1132.12	355.94	489.093	617.738	(355.94-617.74)	0.737726
N80	0.0944709	159	0.00144468		N80	159	446.803	188.074	50.2143	975.61	298.817	419.714	545.711	(298.82-545.71)	67	447.249	205.011	80.1667	847.235	276.033	413.435	597.955	(276.03-597.96)	92	446.478	175.874	50.2143	975.61	304.158	424.357	534.324	(304.16-534.32)	0.693459
N90	0.0918481	159	0.00227679		N90	159	400.299	168.439	46.8452	873.427	265.75	377.418	484.907	(265.75-484.91)	67	399.661	183.734	74.4259	760.138	244.438	372.855	536.09	(244.44-536.09)	92	400.764	157.405	46.8452	873.427	273.56	380.411	478.389	(273.56-478.39)	0.6452
N100	0.0893268	159	0.00347399		N100	159	368.666	155.112	44.5476	803.829	246.25	347.903	445.274	(246.25-445.27)	67	367.295	169.283	70.6019	704.052	224.088	345.145	493.955	(224.09-493.96)	92	369.665	144.871	44.5476	803.829	253.639	350.459	440.141	(253.64-440.14)	0.603245
N110	0.087308	159	0.00482217		N110	159	346.421	145.767	42.869	754.988	232.536	325.866	419.981	(232.54-419.98)	67	344.536	159.15	67.787	664.672	210.466	325.581	464.403	(210.47-464.4)	92	347.794	136.079	42.869	754.988	239.716	329.576	412.831	(239.72-412.83)	0.548528
N120	0.0899768	159	0.00311975		N120	159	330.293	138.986	41.7262	719.476	222.595	311.426	401.594	(222.6-401.59)	67	328.028	151.788	65.8333	636.103	199.777	309.43	442.881	(199.78-442.88)	92	331.943	129.703	41.7262	719.476	229.566	315.04	391.837	(229.57-391.84)	0.530087
N130	0.0886104	159	0.00390682		N130	159	318.27	133.947	40.8095	693.024	215.19	301.188	387.509	(215.19-387.51)	67	315.728	146.326	64.3333	614.741	191.705	297.409	426.881	(191.71-426.88)	92	320.122	124.957	40.8095	693.024	222.026	304.73	376.394	(222.03-376.39)	0.496381
N140	0.0871919	159	0.00491259		N140	159	309.063	130.099	40.1667	672.805	209.147	293.101	375.259	(209.15-375.26)	67	306.309	142.148	63.2037	598.345	185.536	288.161	414.567	(185.54-414.57)	92	311.068	121.338	40.1667	672.805	215.846	296.712	364.576	(215.85-364.58)	0.478882
A40	0.0976485	159	0.000815366		A40	159	1267.97	490.315	231.381	2673.28	906.719	1195.45	1556.6	(906.72-1556.6)	67	1222.13	536.011	251.704	2269.73	761.483	1101.79	1623.29	(761.48-1623.29)	92	1301.35	454.272	231.381	2673.28	963.291	1260.11	1553.4	(963.29-1553.4)	0.127425
A50	0.100557	159	0.000473453		A50	159	901.917	351.353	166.155	1911.89	649.573	850.652	1103.85	(649.57-1103.85)	67	868.932	384.119	182.639	1618.01	534.685	780.774	1162	(534.69-1162)	92	925.938	325.49	166.155	1911.89	674.137	894.216	1102.19	(674.14-1102.19)	0.118122
A60	0.105039	159	0.000197261		A60	159	686.731	269.78	127.869	1464.11	489.107	649.268	835.805	(489.11-835.8)	67	661.305	294.912	142.046	1234.98	408.015	592.638	890.793	(408.01-890.79)	92	705.247	249.93	127.869	1464.11	513.264	680.827	833.167	(513.26-833.17)	0.123978
A70	0.109212	159	8.38062e-05		A70	159	557.518	220.944	105.095	1195.23	391.86	528.536	677.256	(391.86-677.26)	67	536.597	241.476	117.917	1005.04	334.418	483.667	727.879	(334.42-727.88)	92	572.754	204.719	105.095	1195.23	415.685	551.84	674.48	(415.68-674.48)	0.136368
A80	0.10307	159	0.000291441		A80	159	476.637	190.361	90.4643	1026.99	331.56	450.585	578.433	(331.56-578.43)	67	458.596	207.942	102.463	860.964	285.02	415.551	622.629	(285.02-622.63)	92	489.776	176.472	90.4643	1026.99	356.419	469.501	576.42	(356.42-576.42)	0.136368
A90	0.0994676	159	0.000581635		A90	159	423.804	170.468	81.0595	917.134	292.679	399.786	514.031	(292.68-514.03)	67	407.616	186.13	92.4259	766.857	247.49	370.942	553.143	(247.49-553.14)	92	435.593	158.096	81.0595	917.134	314.57	415.516	512.391	(314.57-512.39)	0.140078
A100	0.0964973	159	0.00100578		A100	159	387.862	156.961	74.6548	842.281	267.226	367.745	470.165	(267.23-470.16)	67	372.946	171.307	85.6667	702.946	225.2	340.681	505.843	(225.2-505.84)	92	398.724	145.632	74.6548	842.281	288.931	381.367	468.789	(288.93-468.79)	0.138213
A110	0.0982391	159	0.000731283		A110	159	362.58	147.478	70.1429	789.744	249.779	345.235	439.661	(249.78-439.66)	67	348.544	160.883	80.9074	657.955	210.475	319.348	472.586	(210.48-472.59)	92	372.802	136.895	70.1429	789.744	270.982	356.931	438.151	(270.98-438.15)	0.139143
A120	0.0958848	159	0.00112322		A120	159	344.267	140.612	66.8214	751.598	236.429	328.475	418.357	(236.43-418.36)	67	330.872	153.336	77.4722	626.033	199.762	303.87	448.457	(199.76-448.46)	92	354.022	130.568	66.8214	751.598	257.814	338.645	416.034	(257.81-416.03)	0.133635
A130	0.0931288	159	0.00182688		A130	159	330.609	135.506	64.4405	723.195	226.762	315.1	402.464	(226.76-402.46)	67	317.694	147.718	74.8519	602.41	191.887	292.333	430.457	(191.89-430.46)	92	340.015	125.868	64.4405	723.195	248.112	325.006	399.667	(248.11-399.67)	0.136368
A140	0.0908112	159	0.00271362		A140	159	320.154	131.6	62.5714	701.451	219.393	304.625	390.295	(219.39-390.29)	67	307.609	143.427	72.8426	584.466	185.482	283.313	416.786	(185.48-416.79)	92	329.29	122.269	62.5714	701.451	240.454	314.52	387.032	(240.45-387.03)	0.134541
V40	0.0906698	159	0.00277881		V40	159	1279.7	500.628	198.167	2728.32	905.188	1191.57	1593.16	(905.19-1593.16)	67	1238.41	533.797	273.574	2253.54	761.427	1116.85	1636.16	(761.43-1636.16)	92	1309.77	475.74	198.167	2728.32	955.193	1216.53	1554.02	(955.19-1554.02)	0.172605
V50	0.0889735	159	0.00368163		V50	159	910.019	357.961	141.857	1948.3	638.518	850.759	1129.78	(638.52-1129.78)	67	879.726	383.104	194.491	1602.89	535.812	790.231	1166.82	(535.81-1166.82)	92	932.08	338.915	141.857	1948.3	677.701	875.421	1100.13	(677.7-1100.13)	0.169335
V60	0.0827756	159	0.00973497		V60	159	692.591	274.048	108.821	1486.45	485.963	652.48	857.42	(485.96-857.42)	67	668.653	294.321	148.037	1226.95	409.328	603.796	890.459	(409.33-890.46)	92	710.024	258.537	108.821	1486.45	511.162	669.067	833.616	(511.16-833.62)	0.161884
V70	0.0816445	159	0.0115162		V70	159	562.019	223.814	89.1429	1209.11	396.364	533.194	693.759	(396.36-693.76)	67	541.867	241.161	120.37	1001.3	333.179	492.362	724.361	(333.18-724.36)	92	576.695	210.42	89.1429	1209.11	416.279	538.518	677.246	(416.28-677.25)	0.155698
V80	0.0822093	159	0.0105933		V80	159	480.304	192.399	76.5	1035.56	338.607	454.815	591.491	(338.61-591.49)	67	462.578	207.848	102.657	860	285.881	421.526	620.459	(285.88-620.46)	92	493.214	180.387	76.5	1035.56	354.298	460.274	580.589	(354.3-580.59)	0.141017
V90	0.0857881	159	0.00613494		V90	159	426.915	171.952	68.3929	922.134	300.33	405.648	524.589	(300.33-524.59)	67	410.743	186.164	91.25	767.721	254.776	375.731	552.557	(254.78-552.56)	92	438.692	160.837	68.3929	922.134	314.228	410.836	517.34	(314.23-517.34)	0.136368
V100	0.0914843	159	0.00242207		V100	159	390.598	158.08	62.8095	845.024	274.188	369.8	479.098	(274.19-479.1)	67	375.488	171.442	83.3981	706.512	231.607	344.577	506.41	(231.61-506.41)	92	401.602	147.58	62.8095	845.024	286.384	377.264	473.695	(286.38-473.7)	0.128298
V110	0.0913399	159	0.00248207		V110	159	365.058	148.34	58.9286	790.744	255.821	344.675	447.098	(255.82-447.1)	67	350.695	161.09	78	663.721	214.098	322.641	473.82	(214.1-473.82)	92	375.518	138.286	58.9286	790.744	267.92	353.567	442.664	(267.92-442.66)	0.128298
V120	0.0935023	159	0.00171206		V120	159	346.547	141.301	56.1429	751.402	242.205	326.375	423.875	(242.2-423.88)	67	332.72	153.608	73.9537	632.884	202.773	306.795	450.475	(202.77-450.48)	92	356.618	131.567	56.1429	751.402	254.968	336.252	420.21	(254.97-420.21)	0.128298
V130	0.0911846	159	0.00254812		V130	159	332.743	136.06	54.0357	722.11	231.048	313.06	406.58	(231.05-406.58)	67	319.323	148.031	71.0648	609.791	195.091	294.923	432.77	(195.09-432.77)	92	342.516	126.569	54.0357	722.11	245.598	322.639	404.037	(245.6-404.04)	0.123978
V140	0.0891712	159	0.00356411		V140	159	322.182	132.053	52.381	699.598	222.942	303.44	393.67	(222.94-393.67)	67	309.074	143.775	68.7778	592.282	188.04	285.859	419.41	(188.04-419.41)	92	331.728	122.743	52.381	699.598	238.559	312.264	391.704	(238.56-391.7)	0.120604
					Mann-Whitney U test.

## Sheet: Table1-N=106
Table1									Table1
	Total (n=106)		nBS (n=57)		pBS (n=49)		p value			Total (n=106)		nBS (n=57)		pBS (n=49)		p value
	Mean	±SD	Mean	±SD	Mean	±SD				Median	IQR	Median	IQR	Median	IQR
Age	73.717	8.98014	74.7018	8.61677	72.5714	9.343	0.179729		Age	72	(67.75-80)	74	(69.5-79.5)	71	(66-80.5)	0.179729
Gleason's score (n=103)	8.28155	1.03296	8.01818	1.04511	8.58333	0.941554	0.00538194		Gleason's score (n=103)	8	(7-9)	8	(7-9)	9	(8-9)	0.00538194
Recent PSA	315.275	978.75	37.8111	154.128	638.039	1367.49	1.88463e-09		Recent PSA	8.395	(1.62-100.44)	1.91	(0.27-9.84)	84.24	(9.57-942.05)	1.88463e-09
Mann-Whitney U test. Fisher's Exact test.									Mann-Whitney U test. Fisher's Exact test.

## Sheet: Table1-N=159
Table1									Table1
	Total (n=159)		nBS (n=67)		pBS (n=92)		p value			Total (n=159)		nBS (n=67)		pBS (n=92)		p value
	Mean	±SD	Mean	±SD	Mean	±SD				Median	IQR	Median	IQR	Median	IQR
N(HU)	511.616	210.932	513.47	231.968	510.265	195.498	0.702494		N(HU)	481.5	(338.7-619.1)	452.1	(315.7-687.5)	488.45	(353.88-604.38)	0.702494
A(HU)	537.87	209.306	519.484	230.957	551.26	192.215	0.143865		A(HU)	510.9	(378.5-648.9)	458.1	(319.5-697.9)	532.95	(404.03-646.28)	0.143865
V(HU)	540.241	210.914	522.958	230.21	552.827	196.01	0.172056		V(HU)	513.5	(386.7-664)	475.9	(320.9-697.4)	523	(396.13-647.48)	0.172056
A-N(HU)	26.2541	27.9418	6.01343	13.9312	40.9946	26.3347	3.75786e-21		A-N(HU)	22.2	(5.6-41.3)	4	(0.2-10.5)	34.55	(22.75-49.95)	3.75786e-21
V-A(HU)	2.37107	15.7989	3.47463	10.5396	1.56739	18.742	0.0743842		V-A(HU)	0.9	(-5.2-6.7)	2	(-2.2-6.7)	-0.6	(-8.77-6.77)	0.0743842
V-N(HU)	28.6252	31.289	9.48806	15.8149	42.562	32.4406	1.31364e-16		V-N(HU)	22.8	(6.3-42.9)	6.3	(2-14.6)	34	(23.2-49.93)	1.31364e-16
N(ze)	10.5443	0.830505	10.5913	0.890466	10.51	0.787183	0.656494		N(ze)	10.51	(9.98-11.19)	10.56	(9.89-11.32)	10.505	(10-10.91)	0.656494
A(ze)	10.8765	0.7747	10.7652	0.85703	10.9576	0.702534	0.0880393		A(ze)	10.86	(10.3-11.4)	10.67	(10.1-11.43)	10.98	(10.43-11.38)	0.0880393
V(ze)	10.8916	0.795879	10.8145	0.84291	10.9477	0.759553	0.230151		V(ze)	10.86	(10.29-11.42)	10.7	(10.12-11.5)	10.925	(10.49-11.4)	0.230151
N(InW)	10.4342	4.46075	10.7154	4.83945	10.2293	4.17875	0.73641		N(InW)	9.71	(7.07-13.05)	9.92	(6.96-13.92)	9.675	(7.25-12.04)	0.73641
A(InW)	11.8165	4.489	11.3254	4.84192	12.1741	4.20445	0.0937209		A(InW)	11.17	(8.41-14.49)	10.22	(7.33-14.9)	11.795	(9-14.47)	0.0937209
nAInW	1.09548	0.461907	1.0393	0.505626	1.1364	0.425448	0.0650013		nAInW	1.01243	(0.79-1.33)	0.986874	(0.66-1.33)	1.07285	(0.84-1.33)	0.0650013
V(InW)	11.9616	4.6416	11.5657	4.89018	12.2499	4.45683	0.170963		V(InW)	11.11	(8.42-14.76)	10.32	(7.32-15.01)	11.47	(9.12-14.68)	0.170963
nVInW	3.11145	1.27475	3.08321	1.40433	3.13201	1.17901	0.518723		nVInW	2.81702	(2.26-3.97)	2.79675	(2.09-4.07)	2.83708	(2.28-3.66)	0.518723
A-N(InW)	1.38233	0.939235	0.61	0.464608	1.94478	0.784922	1.37798e-22		A-N(InW)	1.29	(0.7-1.93)	0.62	(0.3-0.98)	1.82	(1.35-2.21)	1.37798e-22
A-N(InW)%	12.616	8.1522	5.47764	4.17743	17.8145	6.15577	9.91493e-24		A-N(InW)%	11.8841	(6.61-18.07)	5.31277	(2.75-8.43)	17.1067	(13.24-21.92)	9.91493e-24
V-A(InW)	0.145094	0.632628	0.240299	0.451459	0.0757609	0.731798	0.0509675		V-A(InW)	0.13	(-0.26-0.46)	0.23	(0.02-0.42)	0.015	(-0.44-0.5)	0.0509675
V-N(InW)	1.52742	0.983759	0.850299	0.471641	2.02054	0.967251	4.02886e-17		V-N(InW)	1.34	(0.82-2.01)	0.82	(0.59-1.14)	1.9	(1.36-2.43)	4.02886e-17
V-N(InW)%	38.8445	24.2879	22.2768	12.4991	50.9101	23.699	2.00115e-17		V-N(InW)%	35.9773	(22.18-47.65)	20.8226	(14.81-28.99)	43.2402	(36.77-61.85)	2.00115e-17
N(slope)	12.909	5.49995	13.2065	5.95198	12.6923	5.16864	0.812504		N(slope)	12.0181	(8.7-16.12)	12.0181	(8.56-17.18)	12.0069	(9.04-14.97)	0.812504
A(slope)	14.6684	5.5787	14.1531	6.09269	15.0437	5.17445	0.134541		A(slope)	14.1073	(10.43-18)	12.6229	(9.09-18.49)	14.544	(11.24-17.92)	0.134541
V(slope)	14.8184	5.73624	14.382	6.05885	15.1362	5.50126	0.223461		V(slope)	13.6671	(10.43-18.54)	12.8963	(9.26-18.57)	14.0633	(11.37-18.2)	0.223461
A-N(slope)	1.75943	1.11773	0.946571	0.768717	2.3514	0.948572	5.68217e-17		A-N(slope)	1.62623	(1.06-2.44)	1.01116	(0.39-1.46)	2.15224	(1.67-2.7)	5.68217e-17
V-A(slope)	0.149967	0.812342	0.228919	0.701758	0.0924685	0.883548	0.0954445		V-A(slope)	0.139692	(-0.4-0.64)	0.265516	(-0.03-0.57)	0.0103043	(-0.56-0.64)	0.0954445
V-N(slope)	1.9094	1.16241	1.17549	0.626042	2.44387	1.1732	3.36847e-14		V-N(slope)	1.63988	(1.14-2.54)	1.21458	(0.78-1.51)	2.29608	(1.63-2.96)	3.36847e-14
Mann-Whitney U test.									Mann-Whitney U test.

## Sheet: ROC-N=159
No	M vs B	A-N(HU)	V-N(HU)	A-N(InW)	A-N(InW)%	V-N(InW)	V-N(InW)%	A-N(slope)	V-N(slope)											Pairwise comparison of ROC curves				AUC
No	GP	A-N(HU)	V-N(HU)	A-N(InW)	A-N(InW)%	V-N(InW)	V-N(InW)%	A-N(slope)	V-N(slope)			AUC	95% CI	p value	Youden index	Cut point	Sensitivity	Specificity				p value			A-N	V-N	p value			A-N(InW)	A-N(slope)	p value
BD1	0	-9.9	-9.1	1.19	10.241	1.62	47.6471	1.45628	1.83415		A-N(HU)	0.939	0.890 to 0.971	<0.0001	0.7896	>14.1	92.39	86.57		A-N(HU)	A-N(InW)	0.4615		(HU)	0.939	0.885	0.0034		AUC	0.955	0.889	0.0031
BD11	0	10.5	22.9	0.64	5.01175	0.73	19.1601	0.926515	1.10303		V-N(HU)	0.885	0.825 to 0.930	<0.0001	0.6728	>17.9	83.7	83.58			A-N(InW)%	0.1646		(InW)	0.955	0.891	0.0066			A-N(InW)%	A-N(slope)
BD12	0	-0.8	-16.2	0.36	2.746	-0.77	-18.2898	0.851059	-0.479895		A-N(InW)	0.955	0.910 to 0.981	<0.0001	0.7732	>1.27	84.78	92.54			A-N(slope)	0.0732		(InW)%	0.967	0.895	0.0052		AUC	0.967	0.889	0.0006
BD14	0	2.5	10.8	0.3	2.21239	0.61	13.6465	0.487502	0.876162		A-N(InW)%	0.967	0.926 to 0.989	<0.0001	0.8222	>9.9907	95.65	86.57		A-N(InW)	A-N(InW)%	0.1822		(slope)	0.889	0.853	0.2327
BD15	0	-1.5	-7.1	0.77	8.12236	0.66	19.8795	1.06507	1.08767		V-N(InW)	0.891	0.832 to 0.935	<0.0001	0.6536	>1.47	72.83	92.54			A-N(slope)	0.0031
BD16	0	-3.4	1	0.2	1.82315	0.98	30.721	0.0313426	0.969155		V-N(InW)%	0.895	0.837 to 0.938	<0.0001	0.7026	>34.3363	83.7	86.57		A-N(InW)%	A-N(slope)	0.0006
BD17	0	-3.7	3	0.3	3.2967	0.13	3.37662	0.510572	0.274429		A-N(slope)	0.889	0.830 to 0.934	<0.0001	0.6265	>1.6262	76.09	86.57
BD18	0	0.4	2.4	0.47	4.30797	0.82	19.7115	0.572165	1.04914		V-N(slope)	0.853	0.788 to 0.904	<0.0001	0.6061	>1.8342	69.57	91.04		V-N(HU)	V-N(InW)	0.8166
BD19	0	22.3	14.6	0.43	3.53618	0.37	9.51157	2.75624	3.02176												V-N(InW)%	0.7532
BD2	0	12.5	-2.8	0.54	5.41082	0.36	9.54907	1.34021	0.519376		A-N(HU)	0.939	0.890 to 0.971	<0.0001	0.7896	>14.1	92.39	86.57			V-N(slope)	0.2541
BD20	0	12.5	8.1	0.46	3.63636	0.37	9.68586	2.07264	1.24204		A-N(InW)	0.955	0.910 to 0.981	<0.0001	0.7732	>1.27	84.78	92.54		V-N(InW)	V-N(InW)%	0.8
BD21	0	3.4	10.1	0.01	0.0820345	0.67	19.2529	-0.144775	0.638309		A-N(InW)%	0.967	0.926 to 0.989	<0.0001	0.8222	>9.9907	95.65	86.57			V-N(slope)	0.0284
BD22	0	1.9	2.4	0.82	11.8841	1.12	37.5839	1.09479	1.42833		A-N(slope)	0.889	0.830 to 0.934	<0.0001	0.6265	>1.6262	76.09	86.57		V-N(InW)%	V-N(slope)	0.087
BD23	0	3.6	8.9	0.94	9.46626	1.17	35.6707	1.08865	1.32826
BD24	0	1.1	-2.1	0.99	7.92	0.67	15.8392	2.47654	0.603394		V-N(HU)	0.885	0.825 to 0.930	<0.0001	0.6728	>17.9	83.7	83.58		A-N(HU)	V-N(HU)	0.0034
BD25	0	6.6	5.9	-0.28	-2.16216	0.01	0.26455	-0.415656	0.0480275		V-N(InW)	0.891	0.832 to 0.935	<0.0001	0.6536	>1.47	72.83	92.54		A-N(InW)	V-N(InW)	0.0066
BD26	0	5.3	4	0.74	8.20399	0.51	22.1739	1.06119	0.765422		V-N(InW)%	0.895	0.837 to 0.938	<0.0001	0.7026	>34.3363	83.7	86.57		A-N(InW)%	V-N(InW)%	0.0052
BD27	0	1.8	12.8	0.98	14	1.08	27.9793	2.44365	1.63988		V-N(slope)	0.853	0.788 to 0.904	<0.0001	0.6061	>1.8342	69.57	91.04		A-N(slope)	V-N(slope)	0.2327
BD28	0	10.2	13.8	0.74	7.2763	0.87	20.5674	0.915625	1.03021
BD29	0	3.5	11.8	0.48	3.71517	0.99	26.1214	0.598124	1.30375
BD3	0	3.6	2.4	1.34	9.90392	0.79	20.6806	1.62623	1.14537
BD30	0	4.4	15	0.9	6.73653	1.14	35.0769	1.06145	1.41847
BD31	0	7.3	10.8	0.08	0.666112	0.59	13.8498	-0.10813	0.728658
BD32	0	3.8	5.2	0.4	3.22841	0.31	9.25373	0.333333	0.151009
BD33	0	10.4	9.9	0.93	7.78894	1.26	32.8125	1.33405	1.4186
BD34	0	6	5.9	0.86	8.31721	0.81	20.8226	1.03706	0.947016
BD35	0	3	4.1	0.28	2.40343	0.47	9.75104	0.429065	0.83252
BD36	0	24.1	24.2	1.19	10.9982	1.37	26.145	1.71377	1.75752
BD37	0	6.4	3.3	1.07	9.99066	0.59	22.1805	1.23582	0.782089
BD38	0	0.2	-2.9	1.19	11.355	1.44	47.2131	1.5097	2.03682
BD39	0	11	17.9	0.55	3.8381	0.56	14.8148	1.55997	1.53928
BD4	0	-0.3	-1.8	1.07	8.08157	0.95	25.7453	1.44254	1.25871
BD40	0	0.2	2.3	0.44	4.09683	0.71	23.9057	0.718911	1.22222
BD41	0	-1.9	1.4	0.36	3.08219	0.82	19.2037	0.394527	1.09279
BD42	0	-4.1	2	0.4	3.80952	0.45	13.0814	0.47684	0.668181
BD5	0	23.2	20.8	1.19	9.16089	1.61	52.2727	1.59179	1.78134
BD6	0	-57	-18.3	-0.4	-3.01887	-0.34	-9.68661	-0.474015	-0.508065
BD7	0	3	-1.5	0.75	6.60793	1.72	44.7917	0.872173	2.08378
BD8	0	1.1	3.7	1.09	9.74084	1.16	29.3671	1.25208	1.34702
BD9	0	-1	20.8	-0.27	-2.38516	0.91	25.8523	-0.0898855	1.38839
BI1	0	15	23.9	0.71	6.65417	0.97	22.4018	0.713834	1.14417
BI10	0	13.6	17.7	0.93	8.05893	1.09	28.534	1.0898	1.22347
BI11	0	3.2	3.1	0.21	2.91262	0.37	12.892	0.230597	0.514428
BI12	0	31.1	85.7	0.25	2.53293	0.58	12.9176	1.4612	2.57799
BI13	0	8.6	9.4	-0.38	-2.92758	0.61	14.9144	0.00996602	0.741753
BI14	0	-13.3	-5.6	0.02	0.224467	0.64	19.4529	0.72284	1.29105
BI15	0	14.1	7.5	-0.21	-2.32558	1.3	45.1389	-0.352252	0.868468
BI16	0	7	-0.6	0.52	3.53982	0.6	12.4481	1.04917	1.21458
BI17	0	8.4	2.5	0.46	4.56349	0.7	19.0736	0.597942	0.959016
BI18	0	1.3	-6.7	0.62	5.31277	1.51	40.3743	0.233335	1.79805
BI19	0	-9.1	-6.7	1.37	8.79897	1.47	33.7931	1.51381	1.6292
BI2	0	30.4	46.4	0.04	0.296077	1.34	25.5238	-0.105285	1.51565
BI20	0	-1.9	7.8	1.31	12.0737	1.41	33.0986	1.53943	1.5065
BI21	0	12.2	6.3	1.39	8.42935	0.69	15.8986	1.95773	1.41543
BI22	0	4	11	0.4	3.08166	1.07	23.8839	0.332333	1.30233
BI23	0	5.6	3.4	0.26	2.17028	0.68	19.5402	0.371458	0.815001
BI25	0	-8.8	-2.3	0.64	5.50775	1.03	28.1421	2.88216	0.742958
BI26	0	4.9	4.6	0.02	0.655738	1.12	20.5128	0.337972	1.64899
BI27	0	9.3	11.2	0.7	5.86756	1.12	19.244	1.01116	1.4686
BI28	0	6.3	7.9	0.2	2.55102	0.32	12.2605	-0.460162	0.40935
BI3	0	12.1	16.7	0.38	3.6156	0.64	16.0401	0.518723	0.65822
BI4	0	3.8	11.8	0.67	6.40535	0.76	24.4373	0.738096	1.05575
BI5	0	27.4	30.6	0.97	9.27342	1.26	22.7848	1.17361	1.57593
BI6	0	65.1	59.9	1.27	12.7127	1.29	28.9888	2.21026	2.30385
BI7	0	-1.2	24.9	1.22	11.3488	1.94	34.3363	1.48964	2.4367
BI8	0	8.7	15.3	0.98	7.22714	1.09	26.3923	1.30622	1.36493
BI9	0	22.9	29.6	1.42	13.3083	1.08	32.3353	1.74167	1.20117
MN1	1	53.1	60	1.01	13.2895	1.27	35.9773	1.3902	1.78627
MN10	1	90.9	105.8	2.94	26.6304	3.91	97.995	3.5872	4.51403
MN11	1	22.7	44.6	2.21	20.6157	3.06	77.4684	2.95078	4.02412
MN12	1	112.1	128.1	3.44	33.0769	4.18	108.854	4.35061	5.13903
MN13	1	10.6	11.7	1.62	14.7139	1.88	41.4097	1.88067	2.32283
MN14	1	22.5	26.5	1.16	10.3479	2.06	43.8298	1.58868	2.69324
MN15	1	29.9	29	2.17	19.9816	2.03	46.1364	2.70412	2.47491
MN16	1	15.7	12.8	0.68	7.65766	1.08	31.2139	1.06402	1.44512
MN17	1	41.3	42.2	1.66	18.1619	1.54	48.125	2.22229	1.86506
MN18	1	38.8	42.9	1.58	15.6902	1.67	37.2768	2.0109	2.0204
MN19	1	26.4	30.7	1.33	11.0557	2.01	46.9626	1.68562	2.51604
MN2	1	50.2	125.4	2.98	26.7745	5.04	96.9231	3.72297	6.00732
MN20	1	120.6	124	2.64	23.8482	2.97	108	3.1575	3.49188
MN21	1	45.4	24.3	2.53	21.207	1.65	44.4744	2.64647	1.92475
MN22	1	32.6	23	2.17	17.9339	1.6	41.4508	2.57662	1.8787
MN23	1	47.9	33.1	1.86	17.1271	1.35	41.0334	2.21714	1.6369
MN24	1	16.5	8.3	0.91	9.8913	1.16	39.1892	1.14199	1.48768
MN25	1	45.5	25.9	1.28	14.2064	2.18	70.7792	1.50312	2.81678
MN26	1	22.2	26.6	0.55	6.09081	1	33.7838	0.81528	1.29405
MN27	1	37.4	33.8	2.75	18.1518	1.89	39.0496	3.50975	2.53915
MN28	1	29.9	16.3	1.65	15.1654	1.2	39.3443	1.89003	1.34211
MN29	1	28.5	22.3	1.35	12.0643	0.91	25.2078	1.55721	1.02708
MN3	1	46.5	60	2.97	23.3858	3.87	72.8814	3.58679	4.83028
MN30	1	42.6	49	1.91	17.8006	2.24	88.189	2.43846	2.85415
MN31	1	56.1	66.5	1.28	12.4393	1.03	35.3952	1.39959	1.00061
MN32	1	35.3	36.3	1.77	16.8251	1.29	40.566	2.12191	1.49969
MN33	1	44.4	37.4	2.13	20.7198	2.05	72.4382	2.49527	2.45373
MN34	1	24.7	20.1	1.39	13.2255	0.9	27.9503	1.42886	0.671544
MN35	1	43.8	48.3	1.75	17.9856	1.76	52.071	2.14266	2.14861
MN36	1	24.8	23.8	1.39	14.0688	1.67	44.5333	1.76082	1.93144
MN37	1	34.7	49.7	1.4	14.7059	2.09	64.5062	1.85682	2.73759
MN38	1	70.5	90.7	3.76	29.5365	2.71	62.156	4.51047	2.89641
MN39	1	28.4	24.1	1.75	14.2508	1.77	42.6506	2.25729	2.02423
MN4	1	62.7	59.1	3.45	27.6442	3.47	64.2593	4.05833	4.12175
MN40	1	24.6	23.8	1.65	21.5686	0.97	36.6038	1.78142	1.1276
MN41	1	57.9	48.7	3.92	26.2735	2.52	49.0272	4.55556	3.0198
MN42	1	55.1	52.3	1.95	14.3172	2.41	48.6869	2.28638	2.75894
MN43	1	57.2	51.7	2.18	18.8581	2.15	44.1478	2.69595	2.71998
MN44	1	38.8	17.8	2.4	21.1827	1.57	41.7553	2.92381	1.90919
MN45	1	24.6	17.7	1.9	17.0863	1.49	38.3033	2.13459	1.7467
MN46	1	62.1	40.9	2.02	17.5347	2.04	55.5858	2.16181	2.3015
MN5	1	29	5	1.78	18.0711	0.18	6.71642	2.51593	0.65463
MN6	1	47	45.6	2.12	22.0833	1.54	52.7397	2.38829	1.57956
MN7	1	18.8	-4.7	1.68	16.6008	0.79	25.7329	1.83696	1.04179
MN8	1	54.6	43.3	2.82	26.3551	2.43	78.135	3.26122	2.6984
MN9	1	60.2	46.2	2.01	20	2.35	67.1429	2.44475	2.90278
MP1	1	32	41.7	1.28	11.2281	1	22.0751	1.92488	1.46362
MP10	1	17.1	18.2	2.3	21.1982	2.01	48.3173	2.82631	2.30944
MP11	1	16	44.9	2.88	26.2295	3.76	95.9184	3.17169	4.41559
MP12	1	48.8	32.5	2.17	20.0185	1.63	40.75	2.51979	1.96958
MP13	1	33.8	25	1.44	12.938	2.11	37.4113	1.72917	2.61867
MP14	1	7.9	54.2	1.14	10.1695	3.08	56.102	1.38078	3.72024
MP15	1	26.1	46.9	1.32	11.8598	2.96	58.2677	1.68774	3.54004
MP16	1	18.1	-2	1.22	10.6643	-0.06	-1.9544	1.34167	-0.0931819
MP17	1	13.9	9.1	0.98	10.1765	1.18	28.9216	1.06786	1.5786
MP18	1	109.4	111.6	3.66	25.0685	4.11	93.8356	4.59963	4.90587
MP19	1	108.7	153.2	2.98	20.5234	4.16	102.463	3.69742	5.31581
MP2	1	22.9	28.6	1.93	16.6955	2.43	51.9231	2.48457	3.10395
MP20	1	30.8	35.2	1.93	13.4401	2.42	51.4894	2.34609	2.98554
MP21	1	36.4	40.2	1.89	14.9054	2	40.1606	2.11068	2.2015
MP22	1	22.2	22.5	1.97	15.7726	1.91	39.5445	2.4116	2.42271
MP23	1	21.9	22.5	1.69	14.4075	1.62	34.5416	1.94228	2.03577
MP24	1	21.6	34.2	1.34	11.2228	1.65	42.1995	1.58928	1.93384
MP25	1	19.7	24.9	1.33	11.1204	2.45	45.709	1.52411	2.98522
MP26	1	49	43.9	0.96	8.14941	1.98	38.5965	1.19696	2.53667
MP27	1	71.5	136.5	1.89	16.2093	3.12	60.9375	2.51413	4.02222
MP28	1	27.9	16.5	1.97	14.7787	1.19	31.8182	2.41797	1.48983
MP29	1	16.4	30.4	1.66	21.9868	1.4	41.791	2.06824	1.9
MP3	1	57.8	108.6	1.67	13.3814	2.73	77.3371	1.95493	3.1615
MP30	1	41.1	9.3	0.95	13.1761	0.58	17.9567	1.21265	0.626637
MP31	1	31.9	31.6	1.46	19.085	1.29	36.7521	1.70208	1.66384
MP32	1	13.1	46.3	1.04	11.5942	2.23	52.4706	1.25522	2.56526
MP33	1	56.4	50	2.15	22.1193	1.7	41.5648	2.63203	1.96515
MP34	1	28.2	27.4	1.58	17.3436	1.4	34.7395	2.07095	1.55238
MP35	1	34.4	25.3	1.03	10.8879	1.03	25.495	1.24178	1.20731
MP36	1	14.6	27	2.61	24.1443	1.48	36.8159	2.85602	1.72068
MP37	1	3.6	5.8	2.14	19.2967	1.79	41.6279	2.67521	2.29065
MP38	1	53.4	58.4	1.95	11.9485	2.25	35.1014	2.01426	2.66097
MP39	1	49.2	52.1	1.89	21.7241	2.83	71.2846	2.12866	3.0002
MP4	1	44.6	31.5	2.7	22.5564	2.4	70.7965	3.28438	2.99021
MP40	1	14.5	5.8	1.04	10.4945	0.71	22.6837	1.28963	0.90691
MP41	1	5.6	4.7	1.12	13.8101	1.26	34.1463	1.42381	1.57262
MP42	1	10.4	18.9	1.35	14.9834	2.58	104.878	1.47168	3.22751
MP43	1	46.8	43.1	2.21	22.6667	1.79	37.5262	2.59983	2.04278
MP44	1	92.3	38.5	3.02	28.8443	1.96	51.0417	3.94289	2.71362
MP45	1	23.2	22.8	2.83	22.9894	1.93	41.4163	3.54724	2.31101
MP47	1	27.5	25.3	1.66	24.9249	1.66	50.6098	2.05435	1.9628
MP5	1	48.1	32.2	1.49	23.1008	1.2	36.3636	1.65972	1.30357
MP6	1	34.4	56	1.76	14.9915	1.93	46.3942	2.32271	2.23583
MP7	1	111.9	102.4	4.79	37.9256	4.24	97.2477	5.73875	5.06406
MP8	1	43.3	54.4	1.29	10.086	1.57	31.2749	1.37813	1.62354
MP9	1	128	117	3.41	31.899	4.31	120.728	4.10221	5.22727

## Sheet: Table2-N=159
Table2									Table2
	Total (n=159)		nBS(n=67)		pBS (n=92)		p value			Total (n=159)		nBS(n=67)		pBS (n=92)		p value
	Mean	±SD	Mean	±SD	Mean	±SD				Median	IQR	Median	IQR	Median	IQR
N40	1143.21	483.781	1159.69	525.131	1131.2	453.887	0.974956		N40	1067.24	(786.85-1413.82)	1047.19	(733-1525)	1070.07	(806.31-1354.03)	0.974956
N50	821.133	346.883	830.288	377.063	814.466	325.111	0.89179		N50	765.695	(550.58-1013.31)	756.731	(516.79-1096.18)	767.323	(574.96-976.44)	0.89179
N60	631.725	266.416	636.474	289.902	628.267	249.504	0.807097		N60	586.765	(416.07-772.6)	576.857	(397.91-844.1)	593.318	(438.82-754.42)	0.807097
N70	517.967	218.247	520.045	237.72	516.454	204.23	0.737726		N70	485.602	(342.99-630.14)	475.58	(323.1-692.73)	489.093	(355.94-617.74)	0.737726
N80	446.803	188.074	447.249	205.011	446.478	175.874	0.693459		N80	419.714	(298.82-545.71)	413.435	(276.03-597.96)	424.357	(304.16-534.32)	0.693459
N90	400.299	168.439	399.661	183.734	400.764	157.405	0.6452		N90	377.418	(265.75-484.91)	372.855	(244.44-536.09)	380.411	(273.56-478.39)	0.6452
N100	368.666	155.112	367.295	169.283	369.665	144.871	0.603245		N100	347.903	(246.25-445.27)	345.145	(224.09-493.96)	350.459	(253.64-440.14)	0.603245
N110	346.421	145.767	344.536	159.15	347.794	136.079	0.548528		N110	325.866	(232.54-419.98)	325.581	(210.47-464.4)	329.576	(239.72-412.83)	0.548528
N120	330.293	138.986	328.028	151.788	331.943	129.703	0.530087		N120	311.426	(222.6-401.59)	309.43	(199.78-442.88)	315.04	(229.57-391.84)	0.530087
N130	318.27	133.947	315.728	146.326	320.122	124.957	0.496381		N130	301.188	(215.19-387.51)	297.409	(191.71-426.88)	304.73	(222.03-376.39)	0.496381
N140	309.063	130.099	306.309	142.148	311.068	121.338	0.478882		N140	293.101	(209.15-375.26)	288.161	(185.54-414.57)	296.712	(215.85-364.58)	0.478882
A40	1267.97	490.315	1222.13	536.011	1301.35	454.272	0.127425		A40	1195.45	(906.72-1556.6)	1101.79	(761.48-1623.29)	1260.11	(963.29-1553.4)	0.127425
A50	901.917	351.353	868.932	384.119	925.938	325.49	0.118122		A50	850.652	(649.57-1103.85)	780.774	(534.69-1162)	894.216	(674.14-1102.19)	0.118122
A60	686.731	269.78	661.305	294.912	705.247	249.93	0.123978		A60	649.268	(489.11-835.8)	592.638	(408.01-890.79)	680.827	(513.26-833.17)	0.123978
A70	557.518	220.944	536.597	241.476	572.754	204.719	0.136368		A70	528.536	(391.86-677.26)	483.667	(334.42-727.88)	551.84	(415.68-674.48)	0.136368
A80	476.637	190.361	458.596	207.942	489.776	176.472	0.136368		A80	450.585	(331.56-578.43)	415.551	(285.02-622.63)	469.501	(356.42-576.42)	0.136368
A90	423.804	170.468	407.616	186.13	435.593	158.096	0.140078		A90	399.786	(292.68-514.03)	370.942	(247.49-553.14)	415.516	(314.57-512.39)	0.140078
A100	387.862	156.961	372.946	171.307	398.724	145.632	0.138213		A100	367.745	(267.23-470.16)	340.681	(225.2-505.84)	381.367	(288.93-468.79)	0.138213
A110	362.58	147.478	348.544	160.883	372.802	136.895	0.139143		A110	345.235	(249.78-439.66)	319.348	(210.48-472.59)	356.931	(270.98-438.15)	0.139143
A120	344.267	140.612	330.872	153.336	354.022	130.568	0.133635		A120	328.475	(236.43-418.36)	303.87	(199.76-448.46)	338.645	(257.81-416.03)	0.133635
A130	330.609	135.506	317.694	147.718	340.015	125.868	0.136368		A130	315.1	(226.76-402.46)	292.333	(191.89-430.46)	325.006	(248.11-399.67)	0.136368
A140	320.154	131.6	307.609	143.427	329.29	122.269	0.134541		A140	304.625	(219.39-390.29)	283.313	(185.48-416.79)	314.52	(240.45-387.03)	0.134541
V40	1279.7	500.628	1238.41	533.797	1309.77	475.74	0.172605		V40	1191.57	(905.19-1593.16)	1116.85	(761.43-1636.16)	1216.53	(955.19-1554.02)	0.172605
V50	910.019	357.961	879.726	383.104	932.08	338.915	0.169335		V50	850.759	(638.52-1129.78)	790.231	(535.81-1166.82)	875.421	(677.7-1100.13)	0.169335
V60	692.591	274.048	668.653	294.321	710.024	258.537	0.161884		V60	652.48	(485.96-857.42)	603.796	(409.33-890.46)	669.067	(511.16-833.62)	0.161884
V70	562.019	223.814	541.867	241.161	576.695	210.42	0.155698		V70	533.194	(396.36-693.76)	492.362	(333.18-724.36)	538.518	(416.28-677.25)	0.155698
V80	480.304	192.399	462.578	207.848	493.214	180.387	0.141017		V80	454.815	(338.61-591.49)	421.526	(285.88-620.46)	460.274	(354.3-580.59)	0.141017
V90	426.915	171.952	410.743	186.164	438.692	160.837	0.136368		V90	405.648	(300.33-524.59)	375.731	(254.78-552.56)	410.836	(314.23-517.34)	0.136368
V100	390.598	158.08	375.488	171.442	401.602	147.58	0.128298		V100	369.8	(274.19-479.1)	344.577	(231.61-506.41)	377.264	(286.38-473.7)	0.128298
V110	365.058	148.34	350.695	161.09	375.518	138.286	0.128298		V110	344.675	(255.82-447.1)	322.641	(214.1-473.82)	353.567	(267.92-442.66)	0.128298
V120	346.547	141.301	332.72	153.608	356.618	131.567	0.128298		V120	326.375	(242.2-423.88)	306.795	(202.77-450.48)	336.252	(254.97-420.21)	0.128298
V130	332.743	136.06	319.323	148.031	342.516	126.569	0.123978		V130	313.06	(231.05-406.58)	294.923	(195.09-432.77)	322.639	(245.6-404.04)	0.123978
V140	322.182	132.053	309.074	143.775	331.728	122.743	0.120604		V140	303.44	(222.94-393.67)	285.859	(188.04-419.41)	312.264	(238.56-391.7)	0.120604
Mann-Whitney U test.									Mann-Whitney U test.

## Sheet: IQon +BM BS(-)
Name	PatientID	Lesion	NzeA	NzeSD	NInWA(mg/ml)	NInWSD	AzeA	AzeSD	AInWA(mg/ml)	AInWSD	AInWNN(mg/ml)	VzeA	VzeSD	VInWA	VInWSD	VInWNN	Lesion 2			NzeA	NzeSD	NInWA(mg/ml)	NInWSD	AzeA	AzeSD	AInWA(mg/ml)	AInWSD	AInWNN(mg/ml)	VzeA	VzeSD	VInWA	VInWSD	VInWNN	Lesion 3	NzeA	NzeSD	NInWA(mg/ml)	NInWSD	AzeA	AzeSD	AInWA(mg/ml)	AInWSD	AInWNN(mg/ml)	VzeA	VzeSD	VInWA	VInWSD	VInWNN
江榮煌	001719672E	Lt iliac:Bone cyst	7.51	0.1	0.38	1.7	7.02	0.2	-0.26	0.6	8.69	7.81	0.2	0.88	1.1	3.41	L2:Bone island			12.65	0.5	26.63	4.9	/					12.87	0.1	29.17	2.3	3.4
林明隆	001788368A	L4:CR. Normal spine	8.86	0.3	3.19	1.8	8.83	0.3	3.05	1.6	11.31	9	0.4	3.54	1.8	3.55
林余立	002537336I	L4:OB lesion	9.61	0.8	6.06	3.4	10.17	0.5	7.81	2.8	15.77	10.34	0.6	8.66	3.3	4.96
吳昌振	001582880F	Rt acetabulum: OL. Lesion	7.41	0	0.19	1	8.37	0	1.9	0.8	9.66	8.1	0	1.38	0.8	4.13
廖再興	002880841F	Rt iliac crest: OB. Trauma?	9.56	0.4	5.28	1.6	9.78	0.2	5.94	0.9	10.28	10.12	0.2	7.22	1.4	4.22
林武忠	000488812E	Lt SI joint: post Tx-MixOB	9.58	0.1	5.71	0.8	10.16	0.2	7.51	1.6	13.38	10.05	0.3	7.09	1.6	5.35	Lt SI joint: post Tx-MixOL			6.82	0.4	-0.01	0.8	7.83	0.2	0.95	1.1	13.38	7.91	0	0.87	0.6	5.35
趙Ｏ龍	002557919F	Rt iliac: OB lesion	10.25	0.5	8.09	2.6	10.34	0.3	8.47	1.9	10.7	10.36	0.5	8.59	2.8	4.19	\Lt SI joint: post Tx-MixOL			6.99	0	0.18	0.7	6.85	0.1	-0.16	0.7	10.7	6.82	0.2	0	0.6	4.19	T11: Schmorl's Node	7.58	0	0.47	0.8	/					7.64	0.1	0.59	1.3	4.14
潘政晃	002832575J	Lt pubic: OB lesion, BM?	11.25	0.6	12.19	4.3	11.21	0.6	13.46	4.5	10.5	11.18	0.4	13.67	3.2	3.12	Lt iliac: OL lesion			7.63	0.1	0.95	1.2	8.38	0.2	1.92	1.3	10.5	8.63	0.2	2.57	1.4	3.12
李泰榮	002371752E	Rt SI joint: OB lesion, BM?	11.26	0.3	15.18	3.2	11.94	0.7	19.15	4.5	10.04	11.77	0.7	17.15	6	4.02
林昭銘	000870276J	L3: bone island	10.41	0.7	9.05	4.3	10.48	0.6	10.35	4.3	9.65	10.31	0.9	8.62	5.3	4.14
陳連發	002879500I	L5: Isodense spine	8.16	0.1	1.55	1.3	8.36	0.2	1.85	1.3	12.84	8.53	0.2	2.16	1.8	3.5
蔡五郎	001316869J	Rt iliac : OB lesion	7.84	0.1	0.89	0.7	8.42	0.1	2.08	0.8	10.51	8.58	0	2.36	0.8	5.35
李金溢	000517700E	Rt iliac: bone island	12.18	0.5	21.87	4.6	11.95	1.1	20.34	7.5	10.86	12.19	0.9	22.17	6.3	3.69
陳呈瑞	000827832I	Lt acetabulum: post Tx-Mix OB	10.19	0.3	8.04	1.8	10.73	0.1	10.63	1.4	10.52	10.75	0.3	10.5	1.7	4.39	Lt acetabulum: post Tx-Mix OL			8.39	0.1	1.47	1.4	8.2	0.2	1.46	1	10.52	7.85	0.3	0.64	1.1	4.39
黃季冬	001323623C	Lt ischial : Iso to mild OB	10.27	0.3	8.11	2.2	10.33	0.3	8.3	2	10.19	10.37	0.3	8.57	2.4	3.58
王英政	001011593C	L3: OL DJD	8.23	1.2	2.08	3.7	9.27	0.5	4.7	2.6	11.27	8.99	1.1	4.15	4.1	3.82
韓炳鑫	000516025I	L5:normal spine	7.63	0.2	0.48	0.9	8.13	0.2	1.28	1.4	9.68	8.35	0.2	2.07	1.2	5.51
李春裕	000067209D	L1: enlareged OB BM or bone island	11.33	0.4	14.28	3.7	11.36	0.4	14.64	3.3	13.52	11.46	0.3	14.84	2.5	4.09
羅肇楨	000638226J	L4:OB lesion	12.51	0.4	24.53	4.6	12.52	0.3	24.09	4.1	11.59	12.47	0.1	23.92	3.6	4.08	Rt Sacral	390-100	BM	8.33	0.2	1.72	1.2	8.07	0.1	1.2	1	11.22	8.35	0.1	1.93	1.4	3.87
陳文貴	002890118A	Lt ischial:OL lesion, BM?	7.56	0.1	0.43	1	8.58	0.1	2.46	0.7	9.95	8.47	0.1	2.1	0.8	4.33
葉長銘	001953483J	Rt iliac: post Tx OB	10.03	0.3	7.05	1.9	10.35	0.3	8.27	1.8	11.55	10.3	0.5	8.28	2.7	3.72	L1	175	BM	8.21	0.2	1.53	1.4	8.38	0.3	2	1.5	11.23	8.51	0.2	2.29	1.2	3.76
許秋良	002355864H	L3: bone cyst	8.34	0.8	1.95	2.1	8.31	0.5	1.93	1.6	8.52	8.52	0.7	2.21	2.1	2.7
王英政	001011593C	L3: bone cyst	9.14	0.8	4.77	2.7	9.44	1.2	6.16	4.7	13.33	9.12	0.9	4.34	3.3	4.92
李泰榮	002371752E
潘政晃	002832575J
邱昌能	002794706E
郭承晚	000426928H
何友仁	000856671A
薛東興	001887363H
林景文	000090012J
曾文墩	001370711E
張榮春	001218191I
張義治	000931459E
陳當勝	000397617I
廖清証	002698546G
計文德	001893097H
呂銀龍	000218924E
羅肇楨	000638226J
劉家慶	002591987D
張振沛	000221596F
林賜宗	002537703B
尤桐林	002837330A
張朝安	002612024B
